# Supplementary material for: 4-Benzyl-3-(thio­phen-2-yl)-4,5-di­hydro-1H-1,2,4-triazole-5-thione
Source: Acta Crystallogr Sect E Struct Rep Online. 2013 Apr 13;69(Pt 5):o697. doi: 10.1107/S1600536813009501 (PMC3648233; doi:10.1107/S1600536813009501)
Supplement: Supplementary file 2 [file e-69-0o697-Isup2.hkl]

# 
# h,k,l, Fc-squared, Fo-squared, sigma(Fo-squared) and status flag 
# 
data_I
_shelx_title '  P21/n' 
_shelx_refln_list_code          4 
_shelx_F_calc_maximum      151.04 
_exptl_crystal_F_000       568.00 
_reflns_d_resolution_high  0.7681 
 
loop_ 
 _symmetry_equiv_pos_as_xyz 
 'x, y, z' 
 '-x+1/2, y+1/2, -z+1/2' 
 '-x, -y, -z' 
 'x-1/2, -y-1/2, z-1/2' 
 
_cell_length_a    13.4222 
_cell_length_b     6.1670 
_cell_length_c    16.5959 
_cell_angle_alpha  90.000 
_cell_angle_beta  111.972 
_cell_angle_gamma  90.000 
 
_shelx_F_squared_multiplier     1.000 
 
loop_ 
 _refln_index_h 
 _refln_index_k 
 _refln_index_l 
 _refln_F_squared_calc 
 _refln_F_squared_meas 
 _refln_F_squared_sigma 
 _refln_observed_status 
   2   0   0     7176.18     6613.73     51.72 o 
   4   0   0       93.85       93.16      5.28 o 
   6   0   0        8.81       22.79      4.74 o 
   8   0   0      320.80      349.57     14.65 o 
  10   0   0        3.68       13.18      6.68 o 
  12   0   0        0.26       -9.07      9.07 o 
  14   0   0       37.36       29.01     10.85 o 
  16   0   0       41.24       38.83     14.15 o 
   1   1   0       14.76       13.23      3.00 o 
   2   1   0     4611.95     4649.13     65.20 o 
   3   1   0    16824.00    16498.62    108.58 o 
   4   1   0      107.94      116.80      5.41 o 
   5   1   0      128.81      149.16      6.61 o 
   6   1   0     1631.51     1642.43     21.09 o 
   7   1   0      683.26      752.61     15.45 o 
   8   1   0      544.24      565.83     13.02 o 
   9   1   0      124.74      128.45      8.01 o 
  10   1   0      747.87      789.20     23.96 o 
  11   1   0      121.43      125.88     10.34 o 
  12   1   0       12.50       14.95      5.01 o 
  13   1   0      108.47      102.51     10.45 o 
  14   1   0      111.75      103.32     10.93 o 
  15   1   0       35.72       50.78      8.10 o 
  16   1   0       35.88       26.06      8.52 o 
   0   2   0      310.02      276.47     14.38 o 
   1   2   0      312.84      339.36      9.34 o 
   2   2   0      420.49      400.59     23.06 o 
   3   2   0      533.77      512.64     15.73 o 
   4   2   0     1680.46     1658.58     30.42 o 
   5   2   0      258.53      260.98     11.29 o 
   6   2   0     2559.54     2678.49     32.79 o 
   7   2   0       85.80       86.73      6.42 o 
   8   2   0      114.82      111.24     10.80 o 
   9   2   0      743.13      715.59     22.26 o 
  10   2   0     1182.31     1189.57     37.27 o 
  11   2   0      217.37      210.02     13.37 o 
  12   2   0        0.06        1.82      4.13 o 
  13   2   0      143.92      149.65     15.63 o 
  14   2   0        1.78        5.90      4.85 o 
  15   2   0        1.28        4.29      7.54 o 
   1   3   0     2094.90     2190.45     28.49 o 
   2   3   0      231.46      234.97      9.79 o 
   3   3   0      212.46      311.97     13.77 o 
   4   3   0      104.31       83.44      7.78 o 
   5   3   0        5.77        8.44      3.48 o 
   6   3   0       33.33       44.75      7.17 o 
   7   3   0     1292.92     1255.68     29.37 o 
   8   3   0     1000.82      948.44     34.86 o 
   9   3   0        4.60       40.57     11.76 o 
  10   3   0      153.89      132.85     20.25 o 
  11   3   0        8.10        3.13      7.40 o 
  12   3   0       67.54       93.74     12.72 o 
  13   3   0       24.09       20.78      6.85 o 
  14   3   0        4.72        4.67      4.49 o 
  15   3   0       16.33        7.53      5.82 o 
   0   4   0      145.94      178.17     16.25 o 
   1   4   0      462.75      463.82     18.72 o 
   2   4   0     1162.88     1155.90     24.25 o 
   3   4   0       63.31       68.95      5.73 o 
   4   4   0      477.89      472.83     17.27 o 
   5   4   0       71.27       73.69      9.45 o 
   6   4   0      831.08      791.83     30.23 o 
   7   4   0        0.37        7.98      6.95 o 
   8   4   0        4.84        7.62      7.43 o 
   9   4   0       68.25       68.91     15.95 o 
  10   4   0       31.75       16.84      9.95 o 
  11   4   0        5.03       -3.24      6.12 o 
  12   4   0        7.54       14.13     10.79 o 
  13   4   0       18.71        7.44     12.20 o 
  14   4   0       18.09       27.14      8.14 o 
   1   5   0      422.93      415.70     19.86 o 
   2   5   0        0.19        1.65      3.52 o 
   3   5   0       85.30       79.65      9.96 o 
   4   5   0        1.81       -0.36      5.00 o 
   5   5   0       59.48       65.90      7.78 o 
   6   5   0       62.13       51.47      8.95 o 
   7   5   0        7.06        8.67      6.70 o 
   8   5   0      198.12      254.79     31.43 o 
   9   5   0       50.80       47.17     14.09 o 
  10   5   0       37.74       31.62     13.05 o 
  11   5   0       18.00       25.79     11.69 o 
  12   5   0       23.89       20.10     11.86 o 
   0   6   0        1.43       -0.71      4.88 o 
   1   6   0        3.12        3.88      3.54 o 
   2   6   0       38.93       34.64      5.87 o 
   3   6   0      267.23      268.07     15.45 o 
   4   6   0        5.73        4.16      3.43 o 
   5   6   0      136.09      147.91     11.94 o 
   6   6   0        8.03       17.65      7.89 o 
   7   6   0        5.74       20.24      7.07 o 
   8   6   0        3.64       -5.76      5.76 o 
   9   6   0       21.09       20.51     12.54 o 
  10   6   0        0.25       -2.78      7.75 o 
   1   7   0      105.16      126.60     14.99 o 
   2   7   0      111.15      115.66     14.87 o 
   3   7   0        5.46       -3.04      6.39 o 
   4   7   0       15.78       13.18      5.22 o 
   5   7   0       40.06       54.97     11.60 o 
   6   7   0       48.77       62.61     12.19 o 
   7   7   0        0.01       18.31      7.50 o 
   0   8   0       83.47       83.82     21.83 o 
   1   8   0       17.37       25.13     12.59 o 
 -15   0   1       20.73       16.73      7.82 o 
 -13   0   1       69.06       70.22     15.05 o 
 -11   0   1       20.84       40.17      7.96 o 
  -9   0   1      518.72      508.02     18.02 o 
  -7   0   1      964.46     1014.75     27.53 o 
  -5   0   1     2551.23     2747.09     36.97 o 
  -3   0   1     1308.65     1251.44     18.46 o 
   3   0   1     7286.13     7424.26     48.38 o 
   5   0   1       58.78       79.73      8.33 o 
   7   0   1     2936.37     2881.37     46.64 o 
   9   0   1        9.33        8.41      2.95 o 
  11   0   1      243.71      210.31     20.33 o 
  13   0   1      360.38      363.99     32.75 o 
  15   0   1       47.59       35.60     12.51 o 
 -16   1   1       27.09       18.44      7.66 o 
 -15   1   1       61.60       66.32      8.87 o 
 -14   1   1        3.11        2.48      3.91 o 
 -13   1   1       40.92       38.20      7.32 o 
 -12   1   1      124.04      124.30     10.84 o 
 -11   1   1      100.71      102.90      9.53 o 
 -10   1   1        6.33        7.63      5.11 o 
  -9   1   1       83.94       96.47      7.04 o 
  -8   1   1        0.03        0.48      2.05 o 
  -7   1   1     1376.68     1430.09     25.05 o 
  -6   1   1      276.19      304.95      8.93 o 
  -5   1   1      247.04      252.15      8.52 o 
  -4   1   1     1658.17     1686.79     23.21 o 
  -3   1   1    22813.04    22067.46    319.03 o 
  -2   1   1      673.04      736.88     23.25 o 
  -1   1   1       26.21       24.06      4.35 o 
   0   1   1     3192.65     3234.56     41.44 o 
   1   1   1      197.29      243.84     12.43 o 
   2   1   1    12857.07    12766.19    142.82 o 
   3   1   1     2117.01     2173.41     19.83 o 
   4   1   1      852.30      882.54     14.30 o 
   5   1   1      151.56      150.75      6.04 o 
   6   1   1      287.77      266.04      8.61 o 
   7   1   1      460.09      460.78     10.45 o 
   8   1   1      178.47      194.18      7.90 o 
   9   1   1        1.89        1.83      2.60 o 
  10   1   1      616.26      609.52     21.32 o 
  11   1   1        9.74        8.69      4.12 o 
  12   1   1       49.18       41.24      6.80 o 
  13   1   1      263.74      252.82     16.08 o 
  14   1   1        5.90        3.53      4.15 o 
  15   1   1       50.92       45.51      8.03 o 
 -15   2   1        1.40       -0.19      4.35 o 
 -14   2   1       16.40        8.30     15.30 o 
 -13   2   1        2.67       -4.72      5.02 o 
 -12   2   1       66.66       62.53      9.94 o 
 -11   2   1       25.05       11.19      4.67 o 
 -10   2   1       98.04       92.56     10.68 o 
  -9   2   1        3.83        5.80      3.02 o 
  -8   2   1      489.97      498.66     18.08 o 
  -7   2   1      108.06      127.95      8.90 o 
  -6   2   1     2934.72     2860.70     68.15 o 
  -5   2   1        2.48        2.26      2.20 o 
  -4   2   1      571.85      582.09     15.20 o 
  -3   2   1        0.46        4.13      3.00 o 
  -2   2   1       63.15       65.81      8.93 o 
  -1   2   1      592.90      562.19     10.81 o 
   0   2   1     4027.15     3929.11     58.58 o 
   1   2   1      258.34      244.26     20.00 o 
   2   2   1      185.85      189.78      9.97 o 
   3   2   1     4907.55     5226.29    115.41 o 
   4   2   1      544.78      534.50     14.47 o 
   5   2   1     5232.80     5449.10    112.79 o 
   6   2   1      479.83      473.11     14.00 o 
   7   2   1        2.38       -0.02      1.70 o 
   8   2   1       75.32       64.33      6.85 o 
   9   2   1        8.32        6.54      2.78 o 
  10   2   1       32.52       31.83      7.09 o 
  11   2   1       24.89       22.13      5.21 o 
  12   2   1      275.50      255.51     19.54 o 
  13   2   1       12.15       14.38      6.02 o 
  14   2   1        0.32        3.30      4.85 o 
  15   2   1        2.05       15.01      9.37 o 
 -15   3   1        0.00        0.37      4.42 o 
 -14   3   1       36.78       49.83     11.37 o 
 -13   3   1       40.27       26.93      6.92 o 
 -12   3   1       72.44       57.33     12.82 o 
 -11   3   1        0.20       -1.29      4.27 o 
 -10   3   1      205.99      247.35     26.75 o 
  -9   3   1     2041.26     2052.46     73.39 o 
  -8   3   1      175.21      179.38     11.63 o 
  -7   3   1       64.62       70.18      8.85 o 
  -6   3   1       99.45       99.10      9.26 o 
  -5   3   1      506.58      471.19     18.61 o 
  -4   3   1     1207.41     1233.90     41.53 o 
  -3   3   1       55.92       55.81      5.59 o 
  -2   3   1      138.83      142.11      7.05 o 
  -1   3   1      492.91      485.30     15.93 o 
   0   3   1      503.33      519.62     14.21 o 
   1   3   1      217.39      206.87     10.29 o 
   2   3   1      263.87      247.89     12.85 o 
   3   3   1      213.21      223.03     12.83 o 
   4   3   1      244.09      248.02     19.33 o 
   5   3   1      177.33      163.66     11.33 o 
   6   3   1     1183.28     1159.03     27.36 o 
   7   3   1      579.13      551.98     19.62 o 
   8   3   1       42.57       42.11      7.13 o 
   9   3   1       43.37       44.97     13.73 o 
  10   3   1      102.92      101.04     18.72 o 
  11   3   1        9.62        5.46      7.29 o 
  12   3   1       14.42        9.62     11.82 o 
  13   3   1        1.30        2.35      4.50 o 
  14   3   1       19.09       15.23      5.93 o 
 -14   4   1       35.89       30.17      8.18 o 
 -13   4   1        1.89       -0.28      4.31 o 
 -12   4   1      127.98      121.81     21.58 o 
 -11   4   1      596.80      661.35     48.64 o 
 -10   4   1       98.95       75.45     17.38 o 
  -9   4   1       27.23       25.82     10.68 o 
  -8   4   1        4.20       -1.90      6.30 o 
  -7   4   1       43.46       35.29     11.16 o 
  -6   4   1       70.49       62.56     12.11 o 
  -5   4   1      136.96      146.86     12.37 o 
  -4   4   1        0.16        0.03      2.32 o 
  -3   4   1      407.32      403.97     12.78 o 
  -2   4   1       17.20       11.59      2.78 o 
  -1   4   1      193.85      228.02     12.92 o 
   0   4   1       98.85       96.88      8.62 o 
   1   4   1      677.25      641.43     18.32 o 
   2   4   1      228.55      215.74     11.52 o 
   3   4   1      595.34      610.37     20.14 o 
   4   4   1      374.09      379.94     20.23 o 
   5   4   1      389.41      435.75     22.35 o 
   6   4   1       12.71       13.71      4.00 o 
   7   4   1      617.23      577.67     36.16 o 
   8   4   1        9.11       -7.57      8.57 o 
   9   4   1       90.39      112.05     19.99 o 
  10   4   1        0.15       -7.78      7.78 o 
  11   4   1       12.59       38.63     13.66 o 
  12   4   1        7.65        8.51      8.08 o 
  13   4   1        2.83       -1.78      8.65 o 
 -12   5   1       34.77       33.62     12.37 o 
 -11   5   1        0.10        6.59      7.58 o 
 -10   5   1       50.06       37.61     12.13 o 
  -9   5   1      165.04      199.05     27.66 o 
  -8   5   1      180.98      180.40     25.94 o 
  -7   5   1      110.57       86.09     11.26 o 
  -6   5   1       20.35       17.88      8.15 o 
  -5   5   1      257.31      272.08     20.48 o 
  -4   5   1        1.94        6.83      2.72 o 
  -3   5   1       81.48       84.86      6.79 o 
  -2   5   1      219.53      220.84     12.65 o 
  -1   5   1      174.58      186.82     13.11 o 
   0   5   1      311.97      334.19     17.69 o 
   1   5   1      202.60      174.08     13.12 o 
   2   5   1       11.15        9.57      4.62 o 
   3   5   1      323.82      314.42     15.89 o 
   4   5   1      783.50      765.07     22.55 o 
   5   5   1        1.89        3.30      3.53 o 
   6   5   1       30.11       13.86      7.65 o 
   7   5   1       74.58       65.54     16.16 o 
   8   5   1      143.33      189.17     27.80 o 
   9   5   1        1.57        2.78      8.17 o 
  10   5   1        6.41       15.18     11.83 o 
  11   5   1        7.99        6.01      8.29 o 
  12   5   1      120.23      103.27     22.38 o 
 -11   6   1        5.28       20.52     11.58 o 
 -10   6   1       43.24       46.39     14.42 o 
  -9   6   1       42.05       39.70     13.90 o 
  -8   6   1       74.06       74.23     12.64 o 
  -7   6   1        1.16       -5.69      5.69 o 
  -6   6   1      132.76      138.34     16.44 o 
  -5   6   1        0.06       -2.22      5.70 o 
  -4   6   1       34.31       31.76      5.81 o 
  -3   6   1      212.99      211.58     13.20 o 
  -2   6   1      552.94      582.18     21.88 o 
  -1   6   1      281.77      310.07     18.22 o 
   0   6   1       92.75       80.66     12.72 o 
   1   6   1       42.70       36.42      6.76 o 
   2   6   1      108.14      117.03     17.45 o 
   3   6   1        6.63        0.29      4.93 o 
   4   6   1       46.58       58.22      7.88 o 
   5   6   1       31.05       30.08      6.26 o 
   6   6   1       25.33       32.96      9.10 o 
   7   6   1        0.03        4.45      5.50 o 
   8   6   1       12.15       28.10     14.28 o 
   9   6   1       22.42       -5.25      8.83 o 
  10   6   1       23.04       41.36     14.88 o 
  -8   7   1       10.43       18.25      7.89 o 
  -7   7   1       20.75       14.68      7.00 o 
  -6   7   1       18.84       12.66     12.04 o 
  -5   7   1       51.05       67.57     11.86 o 
  -4   7   1        4.04        4.06      5.72 o 
  -3   7   1      153.02      175.17     18.22 o 
  -2   7   1        0.14        1.59      3.88 o 
  -1   7   1       48.03       54.97      9.99 o 
   0   7   1      183.27      194.57     23.07 o 
   1   7   1        0.44       11.92      6.99 o 
   2   7   1       71.99       68.28     11.24 o 
   3   7   1       75.57       54.03     14.74 o 
   4   7   1        2.26        0.47      7.06 o 
   5   7   1       32.60       28.14      8.03 o 
   6   7   1        0.47        0.87     15.73 o 
   7   7   1        5.11        7.05      5.96 o 
  -1   8   1       60.09       87.89     21.56 o 
   0   8   1       10.30       13.89     10.84 o 
 -16   0   2      116.80      111.77     21.48 o 
 -14   0   2      342.54      341.97     33.73 o 
 -12   0   2      382.91      441.81     34.71 o 
 -10   0   2     1600.22     1658.56     59.11 o 
  -8   0   2     1532.40     1620.84     37.30 o 
  -6   0   2        0.18        2.99      2.13 o 
  -4   0   2     1163.24     1132.17     19.86 o 
  -2   0   2      196.86      185.01      9.07 o 
   2   0   2      128.27      124.62      5.53 o 
   4   0   2     1807.26     1775.49     27.49 o 
   6   0   2      368.98      329.29     14.73 o 
   8   0   2      280.06      281.45     13.16 o 
  10   0   2      979.11      971.28     33.15 o 
  12   0   2      142.86      161.93     15.41 o 
  14   0   2       12.98        9.99      7.15 o 
 -16   1   2        1.00        3.12      5.30 o 
 -15   1   2       27.06       30.64      8.56 o 
 -14   1   2        1.86       11.17      6.25 o 
 -13   1   2      185.72      175.52     13.19 o 
 -12   1   2       24.64       31.57      6.19 o 
 -11   1   2      288.48      292.11     15.43 o 
 -10   1   2       30.01       32.23      5.78 o 
  -9   1   2       12.84       17.08      3.01 o 
  -8   1   2       40.15       35.88      4.52 o 
  -7   1   2     1387.45     1420.75     20.19 o 
  -6   1   2      812.96      844.10     15.28 o 
  -5   1   2      538.10      559.67     18.21 o 
  -4   1   2    13123.78    13068.69    285.13 o 
  -3   1   2     1710.73     1696.63     26.61 o 
  -2   1   2       85.39       85.54      8.02 o 
  -1   1   2     2629.78     2582.37     58.03 o 
   0   1   2     5862.67     5899.30     65.58 o 
   1   1   2    10934.54    10808.89     91.27 o 
   2   1   2        7.22        4.59      1.75 o 
   3   1   2      621.87      647.93      9.97 o 
   4   1   2      568.42      614.62     10.89 o 
   5   1   2       84.22       72.24      4.28 o 
   6   1   2      359.25      338.66      9.76 o 
   7   1   2      495.86      514.59     12.94 o 
   8   1   2       59.10       58.73      4.84 o 
   9   1   2       49.17       45.77      5.27 o 
  10   1   2      492.97      501.94     19.66 o 
  11   1   2      118.47      114.21     10.18 o 
  12   1   2       26.71       28.40      6.29 o 
  13   1   2      208.91      196.07     14.19 o 
  14   1   2       27.10       28.62      6.59 o 
  15   1   2        0.38        6.46      4.28 o 
 -16   2   2       23.12       24.86      8.75 o 
 -15   2   2       22.62       16.96      6.25 o 
 -14   2   2       44.21       42.03      8.69 o 
 -13   2   2        9.92        8.71      5.74 o 
 -12   2   2      205.20      221.84     17.23 o 
 -11   2   2        0.31       -5.02      5.02 o 
 -10   2   2        9.40        7.62      5.16 o 
  -9   2   2       45.80       50.50      6.21 o 
  -8   2   2      206.30      203.48     11.36 o 
  -7   2   2     1074.99     1030.05     24.64 o 
  -6   2   2     3757.98     3922.45     97.66 o 
  -5   2   2     1026.04     1079.60     34.53 o 
  -4   2   2      120.86      130.29      8.40 o 
  -3   2   2      215.66      214.37     11.01 o 
  -2   2   2     5960.71     5963.81     65.15 o 
  -1   2   2     1806.11     1753.31     25.03 o 
   0   2   2      127.75      104.60     11.46 o 
   1   2   2     5657.28     5867.79     81.52 o 
   2   2   2      161.45      149.75      9.77 o 
   3   2   2     1639.14     1481.89     29.52 o 
   4   2   2      471.44      429.64     13.39 o 
   5   2   2        1.65        4.69      3.76 o 
   6   2   2      106.73      104.86      6.77 o 
   7   2   2     1031.33     1007.33     23.07 o 
   8   2   2      106.16      104.12     10.08 o 
   9   2   2      246.57      217.07     12.73 o 
  10   2   2        1.44       -2.21      5.26 o 
  11   2   2       32.14       11.92     10.97 o 
  12   2   2       92.33       87.64     11.86 o 
  13   2   2        2.19       -0.96      4.44 o 
  14   2   2       17.90       19.59      6.82 o 
  15   2   2        4.55        8.32     10.21 o 
 -15   3   2       21.43       32.39      8.89 o 
 -14   3   2       67.94       71.79     11.56 o 
 -13   3   2        7.27        4.62      8.91 o 
 -12   3   2      182.47      183.92     16.39 o 
 -11   3   2        5.72       -0.44      4.97 o 
 -10   3   2      448.83      463.50     36.30 o 
  -9   3   2     1394.35     1302.31     39.74 o 
  -8   3   2       43.46       40.94     11.85 o 
  -7   3   2       35.36       25.99      5.03 o 
  -6   3   2      888.12      854.66     25.99 o 
  -5   3   2       30.40       18.47      5.09 o 
  -4   3   2       22.65       45.71      7.24 o 
  -3   3   2      540.12      527.92     12.64 o 
  -2   3   2     2615.49     2591.93     24.42 o 
  -1   3   2       64.02       52.66      5.18 o 
   0   3   2      151.12      183.76      8.50 o 
   1   3   2       49.35       53.44      7.04 o 
   2   3   2     2337.87     2545.43     69.22 o 
   3   3   2      142.79      133.29     10.69 o 
   4   3   2     1551.91     1433.00     61.88 o 
   5   3   2      145.23      159.65      9.83 o 
   6   3   2        1.24        0.77      2.69 o 
   7   3   2       14.93       19.93      7.47 o 
   8   3   2       44.63       37.12      7.01 o 
   9   3   2      955.45      904.88     36.59 o 
  10   3   2        2.47        4.11      6.55 o 
  11   3   2       89.56       85.45     12.00 o 
  12   3   2        4.53       -1.32      4.46 o 
  13   3   2       46.32       50.10      9.84 o 
  14   3   2        2.54        2.67      6.94 o 
 -14   4   2        4.72        2.58     10.68 o 
 -13   4   2       73.24       74.67     11.55 o 
 -12   4   2      515.38      586.44     47.02 o 
 -11   4   2      119.83      128.40     21.33 o 
 -10   4   2       44.74       44.12     12.95 o 
  -9   4   2      112.18       93.67     11.44 o 
  -8   4   2      278.08      242.48     31.83 o 
  -7   4   2       40.15       42.49     12.39 o 
  -6   4   2       94.08      112.02     10.76 o 
  -5   4   2       16.72       15.09      4.24 o 
  -4   4   2      104.54       98.53      7.81 o 
  -3   4   2        0.01       -0.28      1.94 o 
  -2   4   2        1.18        1.37      2.34 o 
  -1   4   2       67.05       66.16      8.22 o 
   0   4   2        8.00       10.82      2.84 o 
   1   4   2      301.20      250.94     18.11 o 
   2   4   2      470.12      525.36     20.97 o 
   3   4   2      419.43      429.30     22.12 o 
   4   4   2     1183.71     1225.43     30.79 o 
   5   4   2       71.40       86.67      7.19 o 
   6   4   2      722.87      627.41     22.36 o 
   7   4   2       46.81       46.00      7.86 o 
   8   4   2        9.21        5.55      7.84 o 
   9   4   2      107.71       99.39     18.79 o 
  10   4   2       66.83       63.37     16.93 o 
  11   4   2      139.01      119.08     21.60 o 
  12   4   2       29.78       23.24     11.17 o 
  13   4   2        0.91        7.00      5.08 o 
 -13   5   2        4.59       -1.50      6.72 o 
 -12   5   2       58.32       62.95     17.33 o 
 -11   5   2        3.23        9.71      8.78 o 
 -10   5   2        1.50        0.42      6.94 o 
  -9   5   2      261.02      285.08     32.29 o 
  -8   5   2       67.61       72.94     17.06 o 
  -7   5   2        9.98       14.94      6.15 o 
  -6   5   2      508.72      497.59     20.68 o 
  -5   5   2      185.95      193.89     12.29 o 
  -4   5   2       56.25       54.37      5.29 o 
  -3   5   2        2.24        3.94      3.16 o 
  -2   5   2       12.82       11.22      3.06 o 
  -1   5   2      382.30      406.48     18.41 o 
   0   5   2      210.18      238.52     14.69 o 
   1   5   2      471.16      471.43     17.96 o 
   2   5   2      311.97      301.87     14.77 o 
   3   5   2      130.36      122.64      8.90 o 
   4   5   2      289.09      281.58     16.24 o 
   5   5   2        0.05       -4.75      4.75 o 
   6   5   2        0.46       -0.76      7.34 o 
   7   5   2       64.17       70.85     17.15 o 
   8   5   2       51.59       53.87     15.47 o 
   9   5   2       20.06        0.20      6.23 o 
  10   5   2        3.24        8.11      7.65 o 
  11   5   2      140.07      196.07     29.58 o 
 -11   6   2        6.74        7.88      9.68 o 
 -10   6   2        2.50       -2.26      6.66 o 
  -9   6   2       47.48       48.20     10.82 o 
  -8   6   2       40.88       49.10     10.86 o 
  -7   6   2        0.24       -2.61      5.55 o 
  -6   6   2      223.40      237.31     21.39 o 
  -5   6   2      186.81      179.42     18.00 o 
  -4   6   2        1.01       -0.92      3.02 o 
  -3   6   2      469.64      523.93     19.76 o 
  -2   6   2        5.04        1.41      3.35 o 
  -1   6   2       18.75       19.77      7.04 o 
   0   6   2       27.03       22.15      5.95 o 
   1   6   2      509.73      555.84     24.85 o 
   2   6   2        4.26        6.27      3.35 o 
   3   6   2        6.66        3.56      5.42 o 
   4   6   2       24.70       32.01      6.00 o 
   5   6   2      356.92      347.39     19.25 o 
   6   6   2       15.96        7.76      7.08 o 
   7   6   2       13.00       19.29     10.18 o 
   8   6   2        5.14       24.11     12.38 o 
   9   6   2        6.10       -0.08      8.18 o 
  10   6   2        5.49        3.11      8.14 o 
  -8   7   2        1.91        7.33      5.79 o 
  -7   7   2        1.95        4.70      5.06 o 
  -6   7   2       20.37       11.21      9.64 o 
  -5   7   2       84.23      113.24     15.49 o 
  -4   7   2      134.90      117.19     15.38 o 
  -3   7   2        5.38       -0.77      3.71 o 
  -2   7   2       56.92       57.21     10.66 o 
  -1   7   2       17.82       12.68     10.77 o 
   0   7   2       49.92       65.35     14.39 o 
   1   7   2        0.04       12.71      7.50 o 
   2   7   2        3.03        5.94      4.72 o 
   3   7   2       29.92       27.54      9.12 o 
   4   7   2      114.96      160.43     28.76 o 
   5   7   2        4.05       10.14      8.18 o 
   6   7   2        2.23       -8.22      9.94 o 
   7   7   2       44.02       45.81     16.35 o 
 -15   0   3       76.62       96.15     19.63 o 
 -13   0   3       29.25       31.63     11.58 o 
 -11   0   3      656.87      657.04     40.14 o 
  -9   0   3       45.25       62.13      8.50 o 
  -7   0   3     3816.95     3769.58     66.37 o 
  -5   0   3     3660.62     3695.89     39.28 o 
  -3   0   3    12910.56    12972.66     92.16 o 
  -1   0   3     2191.03     2169.89     21.30 o 
   1   0   3     6371.81     6193.83     41.37 o 
   3   0   3     4450.49     4148.72     37.84 o 
   5   0   3       36.11       26.14      4.40 o 
   7   0   3      383.96      387.95     17.51 o 
   9   0   3      665.71      695.17     22.34 o 
  11   0   3        0.01        6.05      8.55 o 
  13   0   3       44.64       44.47     11.33 o 
  15   0   3      163.42      136.67     22.79 o 
 -16   1   3        8.94        1.22      5.07 o 
 -15   1   3       23.04       17.03      7.15 o 
 -14   1   3       27.39       15.80     13.06 o 
 -13   1   3       69.02       69.43      8.37 o 
 -12   1   3      137.08      143.75     11.24 o 
 -11   1   3       51.98       56.85      7.18 o 
 -10   1   3        1.31        3.52      3.95 o 
  -9   1   3       24.17       22.54      3.83 o 
  -8   1   3      699.50      691.36     15.18 o 
  -7   1   3     1089.10     1164.70     17.91 o 
  -6   1   3     3902.03     4055.78     78.97 o 
  -5   1   3     1658.82     1632.37     42.83 o 
  -4   1   3      253.44      342.47     13.35 o 
  -3   1   3      674.51      686.35     17.27 o 
  -2   1   3     1651.64     1756.09     25.86 o 
  -1   1   3     3142.10     3126.30     30.41 o 
   0   1   3      144.01      143.42      8.29 o 
   1   1   3     5378.68     5112.23     88.98 o 
   2   1   3      101.61      117.16      4.37 o 
   3   1   3     2983.29     3016.63     21.35 o 
   4   1   3        2.40        0.17      1.69 o 
   5   1   3      296.26      276.59      8.17 o 
   6   1   3        0.02        0.06      1.55 o 
   7   1   3      655.25      688.92     14.15 o 
   8   1   3        4.16        1.94      2.05 o 
   9   1   3      483.25      481.41     15.81 o 
  10   1   3        8.31        2.79      3.34 o 
  11   1   3       35.59       47.55      7.05 o 
  12   1   3      172.22      181.82     13.33 o 
  13   1   3       78.05       87.30      9.90 o 
  14   1   3        2.12        3.21      3.82 o 
  15   1   3       13.24       22.47      5.88 o 
 -16   2   3       64.89       66.17     11.21 o 
 -15   2   3       87.79       80.25     11.83 o 
 -14   2   3      107.05      114.63     13.59 o 
 -13   2   3       52.52       50.66      8.93 o 
 -12   2   3        0.24        6.50      4.00 o 
 -11   2   3       44.21       44.26      7.63 o 
 -10   2   3      292.23      275.59     17.04 o 
  -9   2   3     2024.29     2078.28     80.79 o 
  -8   2   3       12.37       15.97      4.99 o 
  -7   2   3     3054.70     3282.00     55.61 o 
  -6   2   3      176.10      183.90     11.89 o 
  -5   2   3      333.44      318.29     11.55 o 
  -4   2   3       60.09       75.86      5.97 o 
  -3   2   3       15.27       20.94      3.42 o 
  -2   2   3      627.61      611.83     18.75 o 
  -1   2   3        0.16       -2.21      2.72 o 
   0   2   3      280.55      319.27     20.42 o 
   1   2   3      100.38       67.66     10.06 o 
   2   2   3      717.12      633.33     29.77 o 
   3   2   3       27.46       21.72      3.34 o 
   4   2   3     1359.13     1461.00     21.62 o 
   5   2   3        5.16       13.14      2.60 o 
   6   2   3     1439.82     1401.58     34.52 o 
   7   2   3      312.64      300.27     16.70 o 
   8   2   3      317.36      298.21     24.19 o 
   9   2   3        0.36        1.54      3.84 o 
  10   2   3       52.72       59.86      9.52 o 
  11   2   3      185.71      181.18     16.57 o 
  12   2   3        0.11        1.98      4.85 o 
  13   2   3        8.44       11.03      5.63 o 
  14   2   3       68.73       45.87     10.08 o 
 -15   3   3      106.95      112.45     14.18 o 
 -14   3   3        0.13        2.28      7.65 o 
 -13   3   3       52.92       48.96      8.81 o 
 -12   3   3      238.19      270.19     19.41 o 
 -11   3   3       54.88       49.16      8.22 o 
 -10   3   3        0.02       13.78      8.75 o 
  -9   3   3      186.80      180.25     14.65 o 
  -8   3   3      328.17      290.48     26.61 o 
  -7   3   3       12.48       11.45      4.42 o 
  -6   3   3      142.60      179.10     10.19 o 
  -5   3   3      866.64      918.04     33.65 o 
  -4   3   3     1978.63     2042.62     33.40 o 
  -3   3   3      693.09      637.27     16.17 o 
  -2   3   3      858.14      924.85     15.13 o 
  -1   3   3      248.49      257.48     12.73 o 
   0   3   3        6.76       25.53      3.55 o 
   1   3   3     1713.54     1695.89     37.91 o 
   2   3   3       44.65       48.18      7.32 o 
   3   3   3      659.43      710.61     35.66 o 
   4   3   3     1268.55     1282.33     30.52 o 
   5   3   3      301.02      302.91     11.96 o 
   6   3   3      305.47      326.97     17.12 o 
   7   3   3      361.73      331.06     30.42 o 
   8   3   3       58.15       62.66      8.52 o 
   9   3   3        8.97        2.70      6.11 o 
  10   3   3        0.75       -0.98      5.10 o 
  11   3   3      180.75      203.72     18.35 o 
  12   3   3        1.12       -1.83      6.32 o 
  13   3   3       11.88        2.46      5.00 o 
 -14   4   3       16.95       12.33      5.84 o 
 -13   4   3      214.37      218.24     21.21 o 
 -12   4   3       23.72        7.09      7.65 o 
 -11   4   3       13.22       12.23      7.25 o 
 -10   4   3        7.51       23.01     10.69 o 
  -9   4   3      247.96      232.97     17.10 o 
  -8   4   3       60.21       53.05     13.70 o 
  -7   4   3      119.98      114.19     19.90 o 
  -6   4   3       19.63       15.71      4.62 o 
  -5   4   3      762.29      720.38     20.58 o 
  -4   4   3        1.11       -0.59      1.85 o 
  -3   4   3       18.76       18.94      3.64 o 
  -2   4   3      128.78      147.81      7.76 o 
  -1   4   3      890.97      907.49     49.57 o 
   0   4   3      501.65      556.95     19.33 o 
   1   4   3     1732.78     1726.47     36.50 o 
   2   4   3       81.10       97.70     15.41 o 
   3   4   3      263.07      246.02     20.25 o 
   4   4   3       81.61       66.01      8.90 o 
   5   4   3       22.55       27.17      5.26 o 
   6   4   3      238.19      228.39     17.72 o 
   7   4   3       31.81       26.91      5.85 o 
   8   4   3      244.94      212.05     27.50 o 
   9   4   3       15.58        0.50      6.15 o 
  10   4   3       11.99       -2.23      6.70 o 
  11   4   3       35.61       22.53     11.19 o 
  12   4   3        8.52       10.03      9.32 o 
 -13   5   3        0.33       -3.85      9.51 o 
 -12   5   3        1.14       18.95     10.73 o 
 -11   5   3       17.37       26.31     11.97 o 
 -10   5   3      107.41       88.82     18.80 o 
  -9   5   3        0.97        0.17      5.92 o 
  -8   5   3       35.63       28.73      7.82 o 
  -7   5   3       56.73       43.66      6.18 o 
  -6   5   3      167.02      185.37     12.00 o 
  -5   5   3       92.60       94.00      8.19 o 
  -4   5   3      219.78      213.35     17.61 o 
  -3   5   3      314.63      310.59     12.67 o 
  -2   5   3      528.18      536.78     16.87 o 
  -1   5   3       39.25       39.86      7.21 o 
   0   5   3       93.80       94.76      9.15 o 
   1   5   3      206.47      233.50     13.58 o 
   2   5   3      103.55      108.75      9.29 o 
   3   5   3      481.36      467.18     20.11 o 
   4   5   3      108.26       97.32     12.46 o 
   5   5   3        3.06        3.85      3.50 o 
   6   5   3       32.85       39.77      9.36 o 
   7   5   3      105.25      127.90     22.99 o 
   8   5   3       20.84        7.13      8.90 o 
   9   5   3       24.22       17.98     11.12 o 
  10   5   3       28.15       37.19     13.54 o 
  11   5   3        3.94       11.87      7.93 o 
 -11   6   3       11.06        2.21     17.04 o 
 -10   6   3        0.24       -1.31      4.79 o 
  -9   6   3        4.66        8.59      6.27 o 
  -8   6   3       75.38      102.32     16.86 o 
  -7   6   3      132.99      149.07     17.47 o 
  -6   6   3        2.89        5.39      4.92 o 
  -5   6   3        1.26        1.02      6.83 o 
  -4   6   3        2.07        7.59      4.70 o 
  -3   6   3       24.53       19.18      5.34 o 
  -2   6   3      125.46      118.04      8.76 o 
  -1   6   3        0.78       -2.54      2.54 o 
   0   6   3      709.03      784.31     27.66 o 
   1   6   3       30.00       33.52      6.60 o 
   2   6   3       24.54       29.98      6.61 o 
   3   6   3       51.30       52.97      7.25 o 
   4   6   3      133.16      144.29     12.53 o 
   5   6   3       11.23       10.77      3.76 o 
   6   6   3       79.31       62.88     11.26 o 
   7   6   3        0.35       12.32     11.94 o 
   8   6   3      140.76      154.32     28.14 o 
   9   6   3        0.23      -10.46     10.61 o 
  -8   7   3       27.65       31.18      9.27 o 
  -7   7   3       12.98       14.54      7.49 o 
  -6   7   3      182.84      209.18     21.44 o 
  -5   7   3        0.55        4.97      6.68 o 
  -4   7   3       11.29        1.30     16.81 o 
  -3   7   3      234.21      231.70     21.24 o 
  -2   7   3      184.89      199.83     19.31 o 
  -1   7   3        4.73        2.82      4.10 o 
   0   7   3        0.00       -6.16      6.16 o 
   1   7   3       29.91       43.79     12.16 o 
   2   7   3        4.26       12.67      5.48 o 
   3   7   3       74.35       77.47     12.33 o 
   4   7   3        0.92       -1.23      5.29 o 
   5   7   3       51.03       71.59     12.18 o 
   6   7   3        5.21      -13.45     13.45 o 
 -16   0   4        8.87        1.96      7.53 o 
 -14   0   4      140.95      122.79     21.55 o 
 -12   0   4       25.00       20.76     10.34 o 
 -10   0   4      374.33      394.06     29.58 o 
  -8   0   4     1798.81     1793.98     35.81 o 
  -6   0   4        3.72       12.43      2.73 o 
  -4   0   4     5489.40     5604.21     97.23 o 
  -2   0   4       68.23       63.80      4.05 o 
   0   0   4    16611.38    16710.14    114.59 o 
   2   0   4     1080.26      993.43     19.07 o 
   4   0   4        0.96        5.82      2.60 o 
   6   0   4     1505.35     1370.56     34.71 o 
   8   0   4       24.73       26.05      4.84 o 
  10   0   4      103.67       86.27     10.94 o 
  12   0   4        9.66        6.11      5.06 o 
  14   0   4        2.13        3.60      5.95 o 
 -17   1   4        0.53        3.95      5.67 o 
 -16   1   4       42.18       49.15     10.57 o 
 -15   1   4       24.10       15.89      5.96 o 
 -14   1   4      177.23      189.36     18.14 o 
 -13   1   4       40.84       45.61      7.10 o 
 -12   1   4        0.11        4.90      3.63 o 
 -11   1   4       27.03       16.73      6.21 o 
 -10   1   4      328.97      341.71     12.88 o 
  -9   1   4       86.32       80.56      6.45 o 
  -8   1   4      958.61      995.46     17.43 o 
  -7   1   4      195.36      226.66     10.45 o 
  -6   1   4      182.30      232.69      9.18 o 
  -5   1   4     1411.51     1478.57     20.67 o 
  -4   1   4      102.44       70.75      6.34 o 
  -3   1   4     1962.82     1995.72     52.40 o 
  -2   1   4     1262.55     1154.79     12.74 o 
  -1   1   4     4255.84     4078.69     33.50 o 
   0   1   4      162.14      185.94      7.92 o 
   1   1   4      268.22      262.89      8.83 o 
   2   1   4      678.78      778.16     10.19 o 
   3   1   4     1253.00     1360.81     12.84 o 
   4   1   4        4.78        8.04      1.79 o 
   5   1   4      257.08      231.68      8.19 o 
   6   1   4      195.29      199.04      7.64 o 
   7   1   4       81.06       83.05      5.16 o 
   8   1   4      388.76      388.27     12.31 o 
   9   1   4       40.45       36.38      4.87 o 
  10   1   4      123.06      118.37      9.89 o 
  11   1   4        4.50        4.84      3.29 o 
  12   1   4      116.20      133.04     11.56 o 
  13   1   4       18.09       23.68      5.73 o 
  14   1   4        7.66        7.18      4.35 o 
 -16   2   4        4.11        8.88      5.64 o 
 -15   2   4      161.30      189.53     17.44 o 
 -14   2   4       17.28       20.49      6.59 o 
 -13   2   4       19.85       21.84      5.99 o 
 -12   2   4       28.14       27.13     14.71 o 
 -11   2   4      521.63      499.67     24.32 o 
 -10   2   4       27.73       22.56      5.51 o 
  -9   2   4      235.62      179.30     20.35 o 
  -8   2   4      275.85      275.09     20.02 o 
  -7   2   4      167.48      183.72     13.44 o 
  -6   2   4       27.97       21.87      4.91 o 
  -5   2   4      317.37      360.17     16.76 o 
  -4   2   4       18.95       16.41      3.51 o 
  -3   2   4      622.83      606.07     15.92 o 
  -2   2   4      329.78      327.98     13.83 o 
  -1   2   4       33.09       28.07      4.40 o 
   0   2   4      793.53      836.54     35.30 o 
   1   2   4      646.07      697.93     32.26 o 
   2   2   4       79.00       67.59      5.12 o 
   3   2   4      134.31      134.10      6.19 o 
   4   2   4        1.10       -0.22      1.91 o 
   5   2   4      446.84      439.37     11.87 o 
   6   2   4      329.01      309.20     14.88 o 
   7   2   4       83.15       82.75      8.53 o 
   8   2   4      189.12      180.68     27.80 o 
   9   2   4      759.45      714.45     29.96 o 
  10   2   4      200.84      191.18     16.59 o 
  11   2   4       21.81       22.74      6.43 o 
  12   2   4       35.24       34.90      8.68 o 
  13   2   4       82.92       73.06     11.85 o 
  14   2   4        0.08       -6.52      6.52 o 
 -15   3   4       14.33       25.29     18.02 o 
 -14   3   4       48.28       51.96      9.36 o 
 -13   3   4       55.97       64.57      9.92 o 
 -12   3   4      708.08      676.20     29.52 o 
 -11   3   4       72.32       77.18      9.75 o 
 -10   3   4       84.08       53.08      8.35 o 
  -9   3   4      685.49      680.55     41.40 o 
  -8   3   4       57.43       45.68      7.09 o 
  -7   3   4      174.33      178.01     15.85 o 
  -6   3   4      138.87      118.57      7.10 o 
  -5   3   4      593.25      601.88     16.04 o 
  -4   3   4      222.85      234.68     22.99 o 
  -3   3   4      116.11      158.63     19.09 o 
  -2   3   4      766.89      777.33     25.01 o 
  -1   3   4     1533.83     1477.83     24.35 o 
   0   3   4      415.71      401.62     19.44 o 
   1   3   4      295.56      339.77     25.08 o 
   2   3   4       19.85       24.00      8.32 o 
   3   3   4      553.03      539.33     24.01 o 
   4   3   4      293.41      289.43     10.17 o 
   5   3   4        7.83        9.77      2.86 o 
   6   3   4      238.76      202.23     26.85 o 
   7   3   4      224.61      220.27     14.47 o 
   8   3   4       27.53       27.32      5.57 o 
   9   3   4        8.01        7.67      4.25 o 
  10   3   4      359.45      343.63     33.32 o 
  11   3   4        8.26        0.96      4.43 o 
  12   3   4        6.16       -0.66      4.75 o 
  13   3   4        5.67        0.03      4.60 o 
 -14   4   4        4.58        5.00      4.48 o 
 -13   4   4        1.64        0.67      7.09 o 
 -12   4   4       38.16       32.56     12.13 o 
 -11   4   4       55.87       86.01     17.60 o 
 -10   4   4      232.45      215.79     31.84 o 
  -9   4   4      295.01      313.67     30.34 o 
  -8   4   4      216.69      219.43     15.16 o 
  -7   4   4      230.43      228.90     14.31 o 
  -6   4   4      991.64      906.72     23.14 o 
  -5   4   4       67.01       67.45      5.95 o 
  -4   4   4       24.81       33.25      7.41 o 
  -3   4   4      107.13      109.50     11.42 o 
  -2   4   4     1713.08     1637.53     31.52 o 
  -1   4   4      153.55      143.86      7.60 o 
   0   4   4      907.47      926.69     21.44 o 
   1   4   4        0.91       -2.11      3.35 o 
   2   4   4      138.93      128.14     14.89 o 
   3   4   4      242.54      242.32     17.64 o 
   4   4   4      357.88      351.22     15.47 o 
   5   4   4      430.58      431.69     17.57 o 
   6   4   4       63.14       60.48      8.97 o 
   7   4   4      148.03      121.59     11.61 o 
   8   4   4       87.80      102.41     19.64 o 
   9   4   4        0.01       -8.20      8.20 o 
  10   4   4        0.61        3.69      7.64 o 
  11   4   4        8.12       26.24     12.49 o 
  12   4   4       11.21       16.24      6.90 o 
 -13   5   4        2.49       -3.64      7.73 o 
 -12   5   4       51.12       58.62     15.91 o 
 -11   5   4        7.60       16.53      8.71 o 
 -10   5   4        0.55       10.03      8.82 o 
  -9   5   4        5.64        5.71      5.53 o 
  -8   5   4      208.52      214.75     19.72 o 
  -7   5   4       54.65       48.30      6.20 o 
  -6   5   4        0.25       -1.53      3.95 o 
  -5   5   4        0.34       -1.11      4.77 o 
  -4   5   4       73.27       90.30     12.02 o 
  -3   5   4     1650.37     1692.30     71.02 o 
  -2   5   4      342.91      360.77     11.75 o 
  -1   5   4       74.51       73.11     11.22 o 
   0   5   4      162.12      168.65     11.71 o 
   1   5   4      435.42      444.79     20.18 o 
   2   5   4      124.72      122.63     11.64 o 
   3   5   4        3.72        9.55      5.43 o 
   4   5   4       20.65       23.26      7.24 o 
   5   5   4      202.46      190.30     12.97 o 
   6   5   4        0.18       -2.24      7.59 o 
   7   5   4       28.24       18.60      9.51 o 
   8   5   4       10.62        2.42      8.57 o 
   9   5   4        7.35       13.33     10.89 o 
  10   5   4      172.05      198.37     30.55 o 
  11   5   4        0.09        1.86      5.72 o 
 -11   6   4       57.13       55.29     14.26 o 
 -10   6   4       80.19       91.46     14.52 o 
  -9   6   4       61.71       70.64     12.55 o 
  -8   6   4       26.75       21.71      7.60 o 
  -7   6   4       22.30       17.14      6.63 o 
  -6   6   4       29.56       19.22      7.03 o 
  -5   6   4      319.49      304.60     23.38 o 
  -4   6   4        0.19       -6.87      6.87 o 
  -3   6   4       49.97       53.35     10.05 o 
  -2   6   4        1.30        3.53     12.15 o 
  -1   6   4      197.11      216.14     11.12 o 
   0   6   4        3.75        7.17      3.22 o 
   1   6   4       19.79       15.19      4.83 o 
   2   6   4       20.97       30.71      6.47 o 
   3   6   4       47.08       61.13      8.27 o 
   4   6   4       23.34       28.02      6.22 o 
   5   6   4        5.39        2.72      7.28 o 
   6   6   4       48.03       57.08     11.02 o 
   7   6   4      286.32      362.23     42.58 o 
   8   6   4        6.42       24.65     13.30 o 
   9   6   4       28.57       41.83     15.43 o 
  -8   7   4       54.53       39.41     10.43 o 
  -7   7   4       32.31       28.72      9.18 o 
  -6   7   4       34.89       49.35     11.05 o 
  -5   7   4       11.55        4.09      9.97 o 
  -4   7   4        7.50        6.39      5.75 o 
  -3   7   4      145.27      142.25     16.91 o 
  -2   7   4       14.74       28.67      8.17 o 
  -1   7   4        0.02        5.40      8.73 o 
   0   7   4       46.03       54.03     14.36 o 
   1   7   4      134.25      137.18     15.78 o 
   2   7   4       81.04       98.80     14.40 o 
   3   7   4       44.19       34.40      8.79 o 
   4   7   4       56.98       67.59     12.43 o 
   5   7   4      128.30      146.36     17.72 o 
   6   7   4       13.69       68.48     21.11 o 
 -17   0   5       74.53       85.52     20.58 o 
 -15   0   5       16.28       -0.41      8.61 o 
 -13   0   5       83.85       68.68     15.53 o 
 -11   0   5     1423.27     1481.61     60.72 o 
  -9   0   5      499.71      515.24     17.26 o 
  -7   0   5       20.15        6.24      2.57 o 
  -5   0   5      212.95      182.24     11.44 o 
  -3   0   5      433.35      365.84     12.56 o 
  -1   0   5       38.29       31.03      6.51 o 
   1   0   5     7778.76     8056.50     94.77 o 
   3   0   5       91.92       96.25      6.95 o 
   5   0   5     5158.92     5259.13    128.30 o 
   7   0   5      256.04      256.36     12.31 o 
   9   0   5      161.96      168.46     11.53 o 
  11   0   5        2.78        0.50      7.47 o 
  13   0   5      143.45      129.13     36.21 o 
 -17   1   5       23.13       27.34      9.71 o 
 -16   1   5       19.54       14.34      7.12 o 
 -15   1   5       86.11       86.32     13.04 o 
 -14   1   5       50.47       51.43     10.60 o 
 -13   1   5      147.75      160.09     16.32 o 
 -12   1   5        3.09       -1.57      4.89 o 
 -11   1   5      975.89      932.17     25.75 o 
 -10   1   5       39.56       34.18      5.70 o 
  -9   1   5       21.79       22.52      4.78 o 
  -8   1   5      100.53      107.25      6.27 o 
  -7   1   5      386.80      396.31     17.64 o 
  -6   1   5       56.24       80.47      5.21 o 
  -5   1   5     1124.98     1093.70     15.80 o 
  -4   1   5      585.08      594.54     15.42 o 
  -3   1   5        8.02        3.90      2.48 o 
  -2   1   5     1115.65     1187.86      9.71 o 
  -1   1   5     7496.12     7271.83     59.71 o 
   0   1   5      216.78      212.85      6.59 o 
   1   1   5     1155.91     1070.34     16.08 o 
   2   1   5     4641.91     4758.47     43.34 o 
   3   1   5      157.76      147.30      4.36 o 
   4   1   5      714.75      705.99     10.75 o 
   5   1   5       11.32       15.23      2.13 o 
   6   1   5       28.30       23.80      3.79 o 
   7   1   5      110.21      116.58      9.97 o 
   8   1   5      135.10      151.79      8.75 o 
   9   1   5       88.39       80.28      7.25 o 
  10   1   5      455.92      484.48     19.59 o 
  11   1   5      223.48      210.72     13.88 o 
  12   1   5       91.45       75.15      8.80 o 
  13   1   5        0.53        1.10      3.45 o 
  14   1   5        5.23        7.99      5.50 o 
 -16   2   5        5.57      -10.75     10.75 o 
 -15   2   5        0.68        3.49     12.56 o 
 -14   2   5        0.17       -1.85      4.45 o 
 -13   2   5       16.13       14.99      5.59 o 
 -12   2   5      439.37      434.74     22.23 o 
 -11   2   5      341.03      339.32     18.78 o 
 -10   2   5       68.27       63.33     13.69 o 
  -9   2   5       78.40       76.74      9.28 o 
  -8   2   5      866.13      848.95     18.82 o 
  -7   2   5       25.51       28.64      5.50 o 
  -6   2   5      342.13      373.02     18.23 o 
  -5   2   5     2444.15     2584.76     35.74 o 
  -4   2   5      973.33      893.36     20.58 o 
  -3   2   5      443.63      458.60     13.68 o 
  -2   2   5      921.38      890.59     27.22 o 
  -1   2   5      113.60      120.25      5.71 o 
   0   2   5     2247.06     2290.08     23.42 o 
   1   2   5       25.72       31.39      4.84 o 
   2   2   5       74.65       76.89      4.09 o 
   3   2   5        3.83        0.36      2.30 o 
   4   2   5       39.37       43.53      3.85 o 
   5   2   5       33.99       26.65      3.88 o 
   6   2   5        7.41        5.94      2.90 o 
   7   2   5      429.52      407.08     18.47 o 
   8   2   5        4.18        3.74      3.59 o 
   9   2   5      361.44      342.53     17.29 o 
  10   2   5       11.52       -7.24     12.79 o 
  11   2   5       33.36       34.04      7.48 o 
  12   2   5       94.01       92.06     12.67 o 
  13   2   5        4.99        3.20      5.25 o 
 -16   3   5        0.42        1.47      4.56 o 
 -15   3   5       12.00       14.77      5.49 o 
 -14   3   5       83.82       69.84     10.52 o 
 -13   3   5      150.00      171.43     15.33 o 
 -12   3   5      134.14      136.66     12.80 o 
 -11   3   5        0.25        0.35      3.58 o 
 -10   3   5       27.68       15.77      6.28 o 
  -9   3   5      528.57      501.93     35.57 o 
  -8   3   5      175.39      170.70     18.69 o 
  -7   3   5       81.95       84.06      8.09 o 
  -6   3   5       20.00       29.09      4.12 o 
  -5   3   5      216.52      204.00     16.48 o 
  -4   3   5        0.05       -5.98      7.95 o 
  -3   3   5     1741.84     1755.94     38.48 o 
  -2   3   5      731.61      741.53     23.97 o 
  -1   3   5       23.37       22.84      4.49 o 
   0   3   5       16.72       24.10      7.17 o 
   1   3   5      127.37       79.91     13.83 o 
   2   3   5      832.46      865.91     31.14 o 
   3   3   5       15.84       20.91      4.34 o 
   4   3   5       49.18       52.91      5.76 o 
   5   3   5       41.10       43.50      5.36 o 
   6   3   5      374.70      350.55     21.24 o 
   7   3   5       31.00       26.47      5.17 o 
   8   3   5        7.12        5.42      6.14 o 
   9   3   5       29.54       16.28      8.07 o 
  10   3   5       15.85        8.13      7.10 o 
  11   3   5        0.80        0.59      4.79 o 
  12   3   5       62.18       63.73     34.98 o 
  13   3   5       83.14      101.89     14.66 o 
 -15   4   5      188.11      188.65     18.12 o 
 -14   4   5        0.44        2.91      6.19 o 
 -13   4   5       14.71       10.58     10.96 o 
 -12   4   5       24.48       24.54      6.05 o 
 -11   4   5      127.69       95.74     18.30 o 
 -10   4   5       29.27       22.23      5.89 o 
  -9   4   5       66.22       34.78     27.00 o 
  -8   4   5        0.34       -1.43      3.16 o 
  -7   4   5       43.53       41.18      5.21 o 
  -6   4   5      389.23      358.71     13.89 o 
  -5   4   5        5.43        4.83      6.59 o 
  -4   4   5      150.45      150.96     13.56 o 
  -3   4   5       35.26       37.35      7.00 o 
  -2   4   5       49.52       49.46     11.37 o 
  -1   4   5      401.27      389.09     10.84 o 
   0   4   5        1.44       -0.49      2.43 o 
   1   4   5      642.04      624.44     28.02 o 
   2   4   5        1.98       -1.34      3.97 o 
   3   4   5      482.86      444.43     33.81 o 
   4   4   5        1.35        5.47      3.21 o 
   5   4   5        4.72       -0.15      2.52 o 
   6   4   5        1.46        1.78      3.44 o 
   7   4   5      576.46      633.52     47.58 o 
   8   4   5        0.57       22.18     10.09 o 
   9   4   5       55.45       57.79     15.55 o 
  10   4   5       86.67       79.36     18.65 o 
  11   4   5       64.08       73.19     18.24 o 
  12   4   5       25.52       26.16     20.67 o 
 -13   5   5       42.90       31.75     12.30 o 
 -12   5   5       91.29      111.32     21.57 o 
 -11   5   5        0.87        1.12      4.86 o 
 -10   5   5       10.70        6.67      5.74 o 
  -9   5   5       48.22       51.29     10.40 o 
  -8   5   5       17.22       14.78      6.52 o 
  -7   5   5       14.94       10.58      4.47 o 
  -6   5   5      181.98      177.28     21.51 o 
  -5   5   5      383.09      365.87     23.65 o 
  -4   5   5      274.33      295.15     20.55 o 
  -3   5   5        0.39        1.26      4.23 o 
  -2   5   5       33.35       25.19      6.04 o 
  -1   5   5      717.28      736.71     16.00 o 
   0   5   5      372.10      388.06     14.52 o 
   1   5   5       30.72       23.98      5.34 o 
   2   5   5       69.61       77.97      9.41 o 
   3   5   5       40.73       45.18     12.31 o 
   4   5   5      792.19      700.03     32.63 o 
   5   5   5       45.71       54.57     17.33 o 
   6   5   5        6.23        3.38      4.51 o 
   7   5   5        4.26        3.85      6.06 o 
   8   5   5      181.52      180.62     28.52 o 
   9   5   5       65.04       41.61     14.04 o 
  10   5   5        4.97        5.02      7.87 o 
 -11   6   5        0.04       -0.04      7.99 o 
 -10   6   5      138.06      186.45     20.71 o 
  -9   6   5       61.29       38.43      9.81 o 
  -8   6   5       19.32       22.47     12.07 o 
  -7   6   5       20.79       16.98     10.70 o 
  -6   6   5      310.13      315.55     24.22 o 
  -5   6   5       25.70       27.36      7.95 o 
  -4   6   5       45.07       58.27     10.12 o 
  -3   6   5      144.33      137.84     15.25 o 
  -2   6   5      427.46      397.07     25.38 o 
  -1   6   5       22.08       10.60      6.36 o 
   0   6   5       27.73       15.80      4.49 o 
   1   6   5       41.88       35.62      6.68 o 
   2   6   5      255.88      264.24     17.66 o 
   3   6   5        3.24       -0.11      2.67 o 
   4   6   5       20.35       29.06      6.23 o 
   5   6   5        7.29       17.66     10.88 o 
   6   6   5       35.37       45.38     10.27 o 
   7   6   5        0.73        5.74     10.43 o 
   8   6   5        5.44       30.02     14.21 o 
  -8   7   5        0.00       -0.63     15.47 o 
  -7   7   5       67.85       72.83     12.73 o 
  -6   7   5       11.21       -4.88      5.48 o 
  -5   7   5       16.67       26.32      7.64 o 
  -4   7   5        8.67        1.96      8.79 o 
  -3   7   5        6.13        8.01      6.23 o 
  -2   7   5        0.33        1.08      6.93 o 
  -1   7   5      112.85      129.95     15.74 o 
   0   7   5      149.14      174.11     17.83 o 
   1   7   5       51.17       44.58      9.13 o 
   2   7   5        6.50        2.75      3.52 o 
   3   7   5        4.09        0.65      4.31 o 
   4   7   5       39.87       52.94     11.92 o 
   5   7   5        3.11       -2.10      4.79 o 
 -16   0   6        8.84       10.81     10.58 o 
 -14   0   6      318.28      339.11     34.22 o 
 -12   0   6      143.39      204.65     25.04 o 
 -10   0   6      252.95      269.77     25.54 o 
  -8   0   6     1623.94     1662.93     32.44 o 
  -6   0   6      799.68      825.20     18.54 o 
  -4   0   6     3790.74     3846.84     90.45 o 
  -2   0   6      119.31      122.35      6.74 o 
   0   0   6       46.77       70.62     13.14 o 
   2   0   6      216.70      245.14      8.27 o 
   4   0   6      628.27      648.94     17.12 o 
   6   0   6       24.77       24.00      4.85 o 
   8   0   6      827.26      848.75     41.95 o 
  10   0   6        3.66        3.99      4.40 o 
  12   0   6      646.96      667.06     31.57 o 
 -17   1   6        1.32        0.95      5.94 o 
 -16   1   6        0.34       -1.93      6.02 o 
 -15   1   6      226.36      211.72     20.19 o 
 -14   1   6      175.64      191.24     18.30 o 
 -13   1   6        0.34        5.33      4.91 o 
 -12   1   6       36.57       38.10     14.76 o 
 -11   1   6      279.45      280.50     14.79 o 
 -10   1   6       11.56       23.83      4.45 o 
  -9   1   6      141.99      163.21     13.15 o 
  -8   1   6     1462.04     1489.07     27.59 o 
  -7   1   6      300.85      300.07     10.39 o 
  -6   1   6      221.91      256.24     13.87 o 
  -5   1   6       29.97       36.64      3.77 o 
  -4   1   6      486.40      502.75     12.68 o 
  -3   1   6      104.81      102.91      5.42 o 
  -2   1   6     1871.86     1725.03     15.64 o 
  -1   1   6      403.43      400.68      6.68 o 
   0   1   6       78.85       91.56      4.26 o 
   1   1   6       82.50       70.34      4.65 o 
   2   1   6     7060.38     7038.31     79.22 o 
   3   1   6      542.74      581.50     10.72 o 
   4   1   6      238.06      244.51      6.84 o 
   5   1   6        5.68        2.39      2.24 o 
   6   1   6      206.66      188.47      7.70 o 
   7   1   6       56.32       53.90      4.86 o 
   8   1   6        8.36        7.49      3.30 o 
   9   1   6      222.49      219.67     10.95 o 
  10   1   6       34.58       45.45      6.23 o 
  11   1   6      105.37      114.22     10.26 o 
  12   1   6        6.25        9.45      4.15 o 
  13   1   6        0.36        6.67      4.66 o 
 -16   2   6       37.55       74.74     18.01 o 
 -15   2   6        2.79        7.39      8.31 o 
 -14   2   6       28.18       29.80      7.14 o 
 -13   2   6        0.60        6.51      3.84 o 
 -12   2   6      160.21      149.05     16.57 o 
 -11   2   6       77.37       97.37     16.11 o 
 -10   2   6       46.67       43.86     11.59 o 
  -9   2   6      375.00      396.24     33.65 o 
  -8   2   6      215.57      201.19      9.95 o 
  -7   2   6       40.08       32.38      4.98 o 
  -6   2   6      360.34      341.06     17.53 o 
  -5   2   6     2649.42     2814.43     33.69 o 
  -4   2   6      776.33      790.47     13.36 o 
  -3   2   6      235.13      319.10     11.30 o 
  -2   2   6      548.09      513.29     14.78 o 
  -1   2   6     3773.97     3910.06     83.83 o 
   0   2   6        2.79        3.01      1.24 o 
   1   2   6     4326.78     4191.82     42.75 o 
   2   2   6       50.72       31.71      4.56 o 
   3   2   6        6.83       15.16      1.91 o 
   4   2   6      200.95      223.03      9.08 o 
   5   2   6      166.69      165.04      8.08 o 
   6   2   6      687.81      664.19     21.66 o 
   7   2   6      129.67      131.05     10.60 o 
   8   2   6      217.16      205.18     14.07 o 
   9   2   6        0.17       -2.59      9.23 o 
  10   2   6       32.47       31.58      7.59 o 
  11   2   6        0.87       -5.09      5.09 o 
  12   2   6        1.21       -5.26      5.26 o 
  13   2   6        0.72        4.20      5.02 o 
 -16   3   6        6.04       -1.56      6.94 o 
 -15   3   6       13.61       21.66     12.23 o 
 -14   3   6        3.26       -2.62      7.00 o 
 -13   3   6       42.69       48.07     10.81 o 
 -12   3   6      170.26      225.87     16.25 o 
 -11   3   6       58.42       61.47      9.18 o 
 -10   3   6      222.12      196.24     23.37 o 
  -9   3   6       89.94       78.04      8.82 o 
  -8   3   6       56.55       51.74      9.10 o 
  -7   3   6      340.25      322.61     13.07 o 
  -6   3   6      115.77       95.66      5.83 o 
  -5   3   6      345.94      384.00     20.77 o 
  -4   3   6     1563.60     1580.62     61.43 o 
  -3   3   6      198.44      216.30     13.51 o 
  -2   3   6      656.53      696.46     25.84 o 
  -1   3   6      638.19      646.89     24.46 o 
   0   3   6       12.86       16.55      4.27 o 
   1   3   6      841.26      882.43     17.05 o 
   2   3   6      250.85      292.04     11.51 o 
   3   3   6       61.80       79.32     11.66 o 
   4   3   6     1085.02     1110.18     25.02 o 
   5   3   6      565.44      545.80     16.92 o 
   6   3   6      107.77      118.49     11.40 o 
   7   3   6        2.28        5.48      3.09 o 
   8   3   6        1.25       -5.31      6.89 o 
   9   3   6       19.31       22.07     10.26 o 
  10   3   6       40.95       41.84     16.64 o 
  11   3   6       53.56       54.32     10.03 o 
  12   3   6       17.22       24.77      9.92 o 
 -15   4   6        3.74       19.94     10.68 o 
 -14   4   6        3.50        2.39      3.92 o 
 -13   4   6       11.84       18.49      6.08 o 
 -12   4   6       18.01       17.65      5.31 o 
 -11   4   6        1.85       -7.29      7.29 o 
 -10   4   6      447.51      525.40     39.81 o 
  -9   4   6      512.41      485.87     19.27 o 
  -8   4   6      333.07      316.38     14.28 o 
  -7   4   6      908.33      874.31     20.79 o 
  -6   4   6       28.15       24.99     15.69 o 
  -5   4   6      103.26       89.58     11.04 o 
  -4   4   6      213.19      226.70     16.43 o 
  -3   4   6       10.44       -0.34      8.02 o 
  -2   4   6       39.02       25.23     10.88 o 
  -1   4   6       55.80       54.54     10.44 o 
   0   4   6       51.89       48.28      9.05 o 
   1   4   6       16.36        9.77      8.92 o 
   2   4   6       83.13       87.87     16.60 o 
   3   4   6      209.63      213.84     23.61 o 
   4   4   6       21.97       16.29      4.64 o 
   5   4   6       22.94       23.66      5.28 o 
   6   4   6      385.87      389.98     25.74 o 
   7   4   6       69.61       70.87     17.44 o 
   8   4   6        2.31        4.57      7.16 o 
   9   4   6       58.55       57.04     16.10 o 
  10   4   6      180.06      176.18     26.54 o 
  11   4   6       17.72       20.52     10.95 o 
 -13   5   6      175.09      206.21     29.26 o 
 -12   5   6        0.11        3.30      6.06 o 
 -11   5   6       18.14       22.87      7.48 o 
 -10   5   6        8.63        2.13      5.07 o 
  -9   5   6       85.66       83.47     13.07 o 
  -8   5   6      131.17       99.94     13.72 o 
  -7   5   6      154.96      162.04     16.35 o 
  -6   5   6      161.88      137.99     14.75 o 
  -5   5   6       23.98       11.12      6.53 o 
  -4   5   6        9.56       12.87      5.54 o 
  -3   5   6        8.36       -2.84      3.95 o 
  -2   5   6        8.68        4.27      4.16 o 
  -1   5   6       22.11       28.90      7.12 o 
   0   5   6      887.45      916.61     15.95 o 
   1   5   6       29.40       37.23      6.13 o 
   2   5   6        0.06       -7.49      8.77 o 
   3   5   6      191.36      228.36     27.19 o 
   4   5   6       53.58       53.83     11.00 o 
   5   5   6       31.65       17.84     19.18 o 
   6   5   6      158.03      190.87     19.59 o 
   7   5   6       89.37      108.99     22.88 o 
   8   5   6        5.32       -0.07      9.53 o 
   9   5   6       11.16        0.22      7.45 o 
  10   5   6        3.27       20.07     13.47 o 
 -11   6   6       33.13       28.09     12.93 o 
 -10   6   6       36.64       42.25     10.71 o 
  -9   6   6        0.04        3.01      6.50 o 
  -8   6   6       17.53        5.26      7.28 o 
  -7   6   6       52.00       48.03      9.89 o 
  -6   6   6        2.43        9.42      9.89 o 
  -5   6   6      101.24      103.01     13.88 o 
  -4   6   6       13.04        4.25      4.77 o 
  -3   6   6      635.27      670.55     32.87 o 
  -2   6   6       54.46       41.87      8.82 o 
  -1   6   6       59.05       39.51      8.50 o 
   0   6   6       61.58       54.22      9.21 o 
   1   6   6      248.04      229.40     18.43 o 
   2   6   6        0.12       11.59      8.62 o 
   3   6   6      228.59      276.36     24.09 o 
   4   6   6        3.41        8.78      7.62 o 
   5   6   6       62.76       70.57     12.98 o 
   6   6   6        1.14       -3.13      4.57 o 
   7   6   6        9.90       34.82     14.75 o 
  -8   7   6       55.15       58.69     17.06 o 
  -7   7   6        6.69       -2.27      5.58 o 
  -6   7   6       27.01       40.92      9.76 o 
  -5   7   6        4.45        4.60      4.01 o 
  -4   7   6        4.26        3.58      4.88 o 
  -3   7   6       25.22       32.44      8.45 o 
  -2   7   6      106.32      111.47     14.80 o 
  -1   7   6        2.95        3.50      3.92 o 
   0   7   6      207.35      234.96     20.42 o 
   1   7   6        0.05        2.55      6.25 o 
   2   7   6        0.91       -6.31      6.31 o 
   3   7   6        4.35       -0.23      5.21 o 
   4   7   6       35.95       28.64     11.64 o 
 -17   0   7       22.59       15.30     10.98 o 
 -15   0   7       18.53       37.03     13.91 o 
 -13   0   7      168.96      158.51     23.48 o 
 -11   0   7      318.69      313.50     29.27 o 
  -9   0   7      201.47      173.43     11.29 o 
  -7   0   7      891.07      967.35     28.93 o 
  -5   0   7     5546.41     5447.97     65.20 o 
  -3   0   7      751.01      780.39     17.22 o 
  -1   0   7     2518.33     2489.13     44.34 o 
   1   0   7       72.25       86.37      9.01 o 
   3   0   7      416.24      454.81     12.51 o 
   5   0   7        0.06       -3.82      3.82 o 
   7   0   7      176.97      177.05     12.92 o 
   9   0   7      115.34      113.41     11.66 o 
  11   0   7      272.87      274.47     19.76 o 
  13   0   7       18.65       51.24     16.47 o 
 -17   1   7        4.86       -7.09      7.09 o 
 -16   1   7       12.07       26.41      8.04 o 
 -15   1   7       34.15       42.49      9.89 o 
 -14   1   7       13.11       14.47      6.20 o 
 -13   1   7        1.19        8.89      5.61 o 
 -12   1   7       30.91       27.85     11.75 o 
 -11   1   7      318.63      336.83     16.05 o 
 -10   1   7      324.30      332.45     15.06 o 
  -9   1   7       32.25       40.64      5.55 o 
  -8   1   7      574.74      574.35     25.74 o 
  -7   1   7      304.56      302.91     16.06 o 
  -6   1   7      259.52      249.79     11.86 o 
  -5   1   7       67.15       85.55      4.94 o 
  -4   1   7      540.47      532.38     11.05 o 
  -3   1   7     2684.16     2737.70     33.83 o 
  -2   1   7      548.79      535.42      9.33 o 
  -1   1   7      407.75      429.93      7.87 o 
   0   1   7        3.69        5.44      2.12 o 
   1   1   7      588.60      595.43     14.18 o 
   2   1   7       33.66       34.34      5.16 o 
   3   1   7       23.50       25.32      2.59 o 
   4   1   7       94.42      110.99      5.54 o 
   5   1   7     1489.82     1494.18     24.54 o 
   6   1   7      297.94      320.10     10.00 o 
   7   1   7       14.27        3.80      3.97 o 
   8   1   7      176.37      181.17      8.72 o 
   9   1   7      317.19      332.78     20.42 o 
  10   1   7        0.69       -3.65      4.15 o 
  11   1   7        1.80        3.23      3.09 o 
  12   1   7        1.85       -1.52      4.52 o 
  13   1   7        0.33       -2.23      3.43 o 
 -16   2   7       54.00       45.88     15.03 o 
 -15   2   7       74.56       63.88     15.65 o 
 -14   2   7       45.34       49.75     13.94 o 
 -13   2   7       96.34       84.04      9.99 o 
 -12   2   7       13.53       15.13      4.83 o 
 -11   2   7       33.20       31.31     10.34 o 
 -10   2   7      750.13      787.06     24.43 o 
  -9   2   7       14.98       10.85      3.38 o 
  -8   2   7       91.40       97.88      6.71 o 
  -7   2   7      415.39      423.59     10.69 o 
  -6   2   7     1124.55     1169.23     40.04 o 
  -5   2   7      205.43      173.53      6.84 o 
  -4   2   7      703.45      740.67     13.36 o 
  -3   2   7       34.83       59.87      3.51 o 
  -2   2   7     1484.35     1482.56     19.60 o 
  -1   2   7      309.10      293.54      7.53 o 
   0   2   7      111.11      120.88      9.98 o 
   1   2   7       44.82       44.68      4.94 o 
   2   2   7     1088.65     1031.63     23.85 o 
   3   2   7      244.00      251.15     11.18 o 
   4   2   7      403.23      373.59      9.47 o 
   5   2   7      469.39      451.73     13.03 o 
   6   2   7      448.59      416.84     16.65 o 
   7   2   7      103.16       88.17      8.75 o 
   8   2   7      367.52      352.25     21.91 o 
   9   2   7       37.38       37.49      8.35 o 
  10   2   7        8.03        4.07      4.28 o 
  11   2   7       54.79       61.83     10.49 o 
  12   2   7       65.42       58.42     10.41 o 
 -16   3   7       15.42       38.42     13.54 o 
 -15   3   7        6.51        2.09      3.13 o 
 -14   3   7        7.47       16.58      6.99 o 
 -13   3   7       95.39      108.11     11.59 o 
 -12   3   7      464.92      439.18     21.84 o 
 -11   3   7        2.37        1.18      2.77 o 
 -10   3   7      451.62      416.31     33.29 o 
  -9   3   7        0.61       -1.83      2.93 o 
  -8   3   7      728.79      681.29     22.30 o 
  -7   3   7      260.47      290.02     17.23 o 
  -6   3   7       50.87       47.64      2.99 o 
  -5   3   7        0.26        4.50      5.69 o 
  -4   3   7      647.62      729.51     43.55 o 
  -3   3   7      296.13      277.44     18.20 o 
  -2   3   7      276.13      260.00     19.97 o 
  -1   3   7      210.19      184.31      6.96 o 
   0   3   7      121.02      110.54      5.87 o 
   1   3   7       65.74       65.93      4.18 o 
   2   3   7      269.63      250.06      7.39 o 
   3   3   7     2665.94     2603.16     51.01 o 
   4   3   7      103.84      102.33      5.96 o 
   5   3   7        0.61        3.02      2.22 o 
   6   3   7        5.84        6.63      2.64 o 
   7   3   7       82.96      101.47     18.42 o 
   8   3   7       18.42       20.53      9.42 o 
   9   3   7       10.77        9.93      7.64 o 
  10   3   7        3.36       -0.88      4.64 o 
  11   3   7       57.65       38.01      9.12 o 
 -15   4   7        2.91        5.56      7.90 o 
 -14   4   7        6.09        9.74      8.33 o 
 -13   4   7        0.50       -0.62      6.22 o 
 -12   4   7        2.01        7.03      3.01 o 
 -11   4   7      107.01       90.95     17.27 o 
 -10   4   7       98.84      117.96     25.28 o 
  -9   4   7      140.14      144.08     11.47 o 
  -8   4   7       32.64       34.64      4.55 o 
  -7   4   7      460.78      523.23     26.99 o 
  -6   4   7       15.20       16.17      5.77 o 
  -5   4   7      244.04      231.23     17.05 o 
  -4   4   7       42.05       38.55      6.86 o 
  -3   4   7      446.25      380.34     33.49 o 
  -2   4   7      933.52      952.97     52.38 o 
  -1   4   7       93.93       99.47     10.00 o 
   0   4   7     1627.41     1551.32     24.91 o 
   1   4   7      435.25      421.45     14.13 o 
   2   4   7      287.85      292.01     20.49 o 
   3   4   7       25.24       32.40      4.53 o 
   4   4   7        5.54        5.45      2.11 o 
   5   4   7       13.70        8.04      5.46 o 
   6   4   7       78.97       90.01     13.37 o 
   7   4   7       14.92        6.68      6.90 o 
   8   4   7        3.39       11.91      9.81 o 
   9   4   7       60.65      106.22     21.42 o 
  10   4   7        2.98       -4.53      6.99 o 
 -13   5   7        2.00       11.70      6.35 o 
 -12   5   7       11.46       -0.05      3.99 o 
 -11   5   7       10.26       -6.00      6.00 o 
 -10   5   7      102.41       97.41     14.21 o 
  -9   5   7      138.16      147.24     30.21 o 
  -8   5   7      133.77      134.83     15.67 o 
  -7   5   7      197.18      195.52     37.22 o 
  -6   5   7      380.28      374.62     24.27 o 
  -5   5   7       21.04       34.37      8.31 o 
  -4   5   7        7.28        1.20      7.03 o 
  -3   5   7       10.85        9.80      5.18 o 
  -2   5   7       15.45       13.96      6.13 o 
  -1   5   7      215.69      224.19     16.70 o 
   0   5   7      211.11      234.96     19.64 o 
   1   5   7        2.47        0.87      1.91 o 
   2   5   7        1.40       -9.78      9.78 o 
   3   5   7       71.32       76.48     12.75 o 
   4   5   7      105.04      119.90     15.87 o 
   5   5   7       53.78       66.96     12.30 o 
   6   5   7       91.21       93.92     14.34 o 
   7   5   7       70.26       77.30     20.37 o 
   8   5   7        3.52        7.44      6.96 o 
   9   5   7        3.54        8.11      9.80 o 
 -11   6   7       14.26       15.51     11.73 o 
 -10   6   7       40.85       38.81      9.73 o 
  -9   6   7        2.78       -2.37     17.24 o 
  -8   6   7        4.27        9.80     10.02 o 
  -7   6   7        9.16       16.91     10.26 o 
  -6   6   7       20.67       30.45      8.07 o 
  -5   6   7        7.11        0.09      9.24 o 
  -4   6   7      266.78      273.53     23.75 o 
  -3   6   7       22.59       14.18      6.00 o 
  -2   6   7        7.67        9.16      4.80 o 
  -1   6   7        7.13        5.88      4.76 o 
   0   6   7       19.88       28.94      7.74 o 
   1   6   7        0.06       -1.06      4.89 o 
   2   6   7      105.12      109.70     12.77 o 
   3   6   7       17.58       17.79      9.86 o 
   4   6   7      147.39      165.24     27.81 o 
   5   6   7       17.15       11.82     11.62 o 
   6   6   7       46.56       51.43     10.82 o 
   7   6   7       10.13       29.97     13.73 o 
  -8   7   7       12.29       31.21      9.18 o 
  -7   7   7        1.49       -1.26     12.57 o 
  -6   7   7       77.56       66.03     11.97 o 
  -5   7   7        0.03       -0.21     11.90 o 
  -4   7   7        1.65       -3.06      9.13 o 
  -3   7   7        9.94        4.00      4.18 o 
  -2   7   7        9.32       10.18      4.47 o 
  -1   7   7       43.51       37.76      9.03 o 
   0   7   7       16.72       29.24      7.41 o 
   1   7   7      101.41       88.26     19.92 o 
   2   7   7       18.45       17.41      7.46 o 
   3   7   7        2.81        1.83      5.24 o 
 -16   0   8       24.19       25.10     11.49 o 
 -14   0   8      186.61      157.02     23.85 o 
 -12   0   8      131.63      127.52     20.35 o 
 -10   0   8       81.90       81.63     15.43 o 
  -8   0   8      140.72      176.35      8.88 o 
  -6   0   8     2401.69     2388.59     43.54 o 
  -4   0   8      322.52      304.97     14.16 o 
  -2   0   8     4021.16     3830.38     52.04 o 
   0   0   8      360.77      362.88     17.62 o 
   2   0   8     3204.52     3296.91     40.64 o 
   4   0   8       93.72       94.97      7.91 o 
   6   0   8       66.06       54.67      7.18 o 
   8   0   8      282.26      289.52     17.70 o 
  10   0   8      267.63      257.40     18.25 o 
  12   0   8       33.23       58.59     16.60 o 
 -17   1   8        4.29        3.11     16.10 o 
 -16   1   8        0.93        6.71      6.29 o 
 -15   1   8        0.02        2.82      5.18 o 
 -14   1   8       83.99       81.76     12.90 o 
 -13   1   8       61.54       51.58     10.37 o 
 -12   1   8      256.56      278.36     20.41 o 
 -11   1   8        5.68        5.97      3.07 o 
 -10   1   8      226.93      207.28     11.89 o 
  -9   1   8      192.45      172.58     10.24 o 
  -8   1   8     2120.63     2176.02     37.09 o 
  -7   1   8        9.50       18.72      4.35 o 
  -6   1   8      209.01      235.39      9.88 o 
  -5   1   8     1345.20     1414.53     19.88 o 
  -4   1   8        0.08       -0.46      1.67 o 
  -3   1   8      839.56      817.79     12.35 o 
  -2   1   8      166.73      182.74      6.42 o 
  -1   1   8      946.17      952.04     12.35 o 
   0   1   8      343.63      329.67     10.58 o 
   1   1   8      180.68      151.95      9.30 o 
   2   1   8     1560.41     1653.72     31.08 o 
   3   1   8       49.44       40.26      2.87 o 
   4   1   8     1163.80     1188.72     17.47 o 
   5   1   8      342.72      345.49     12.03 o 
   6   1   8      133.45      148.25      7.98 o 
   7   1   8        7.88       -0.33      2.61 o 
   8   1   8      748.99      752.20     20.07 o 
   9   1   8        2.21        3.82      3.10 o 
  10   1   8        9.29       10.58      4.12 o 
  11   1   8        0.65        7.13      9.39 o 
  12   1   8       22.30       17.82      6.39 o 
 -16   2   8       32.30       37.99     13.43 o 
 -15   2   8      121.25      112.66     21.07 o 
 -14   2   8        5.58        4.87      8.10 o 
 -13   2   8       48.69       64.44     14.69 o 
 -12   2   8        3.84       19.23      9.03 o 
 -11   2   8       61.47       68.72      7.75 o 
 -10   2   8      204.31      211.83     12.09 o 
  -9   2   8      542.13      536.17     24.72 o 
  -8   2   8      151.33      148.15      8.15 o 
  -7   2   8      127.05      114.07      5.20 o 
  -6   2   8      485.96      513.13     21.60 o 
  -5   2   8      241.06      228.42      7.94 o 
  -4   2   8     1441.43     1377.56     22.05 o 
  -3   2   8      718.71      756.22     10.86 o 
  -2   2   8      735.36      731.66      9.84 o 
  -1   2   8       72.33       77.12      3.86 o 
   0   2   8     1495.49     1446.86     31.97 o 
   1   2   8     1037.86     1060.56     23.56 o 
   2   2   8      427.57      380.68     15.19 o 
   3   2   8      707.44      740.19     19.68 o 
   4   2   8       32.50       33.72      5.90 o 
   5   2   8      515.38      519.62     26.00 o 
   6   2   8      177.37      154.30      9.77 o 
   7   2   8      188.82      195.91     12.33 o 
   8   2   8        1.06        0.66      5.46 o 
   9   2   8      112.71      110.42     13.19 o 
  10   2   8       32.04       38.14      8.26 o 
  11   2   8       59.55       63.79     18.75 o 
  12   2   8       10.77        8.14      5.59 o 
 -16   3   8        2.67        5.76      8.94 o 
 -15   3   8       13.31       -6.09      6.62 o 
 -14   3   8      157.14      177.65     14.78 o 
 -13   3   8       53.09       58.01      8.54 o 
 -12   3   8       97.37       85.56     17.84 o 
 -11   3   8        2.79       -2.54      6.59 o 
 -10   3   8       16.67       17.18      4.22 o 
  -9   3   8      172.57      174.52     10.05 o 
  -8   3   8        0.00       -4.87      5.68 o 
  -7   3   8       31.81       33.24      3.05 o 
  -6   3   8      861.22      863.06     25.21 o 
  -5   3   8      446.09      421.10     25.89 o 
  -4   3   8       16.02       22.02      6.63 o 
  -3   3   8       74.76       51.73      6.88 o 
  -2   3   8       38.40       48.64      6.18 o 
  -1   3   8      365.33      372.99     14.75 o 
   0   3   8     1241.21     1251.85     17.46 o 
   1   3   8       53.45       44.28      2.33 o 
   2   3   8      913.71      902.30     24.04 o 
   3   3   8      362.85      343.48     16.95 o 
   4   3   8       17.13       27.46      5.90 o 
   5   3   8      140.13      136.31      6.74 o 
   6   3   8      226.11      223.93     19.24 o 
   7   3   8        1.64       16.74      9.26 o 
   8   3   8       17.20       24.25     10.17 o 
   9   3   8       58.82       64.24     15.25 o 
  10   3   8      121.58      134.01     15.91 o 
  11   3   8        3.42        3.47     11.08 o 
 -15   4   8        1.38        0.61      5.76 o 
 -14   4   8       17.83       20.04     10.98 o 
 -13   4   8        8.22       -6.64      8.59 o 
 -12   4   8        0.19        1.98      3.97 o 
 -11   4   8       27.69       32.77      5.49 o 
 -10   4   8       53.93       32.36      8.49 o 
  -9   4   8      198.29      167.19     16.59 o 
  -8   4   8       26.90       26.01      3.07 o 
  -7   4   8      404.55      364.71     22.82 o 
  -6   4   8       42.04       50.77      9.12 o 
  -5   4   8       50.20       53.38      8.96 o 
  -4   4   8      701.47      696.58     27.76 o 
  -3   4   8      343.90      379.23     34.86 o 
  -2   4   8       68.24       50.72      9.61 o 
  -1   4   8       23.64       26.14      5.35 o 
   0   4   8      776.36      755.68     17.50 o 
   1   4   8       12.41        9.50      5.90 o 
   2   4   8      414.22      429.95     10.95 o 
   3   4   8        2.02        0.87      1.95 o 
   4   4   8        1.44        6.40      1.72 o 
   5   4   8        2.95       -5.53      5.53 o 
   6   4   8      245.71      248.25     30.90 o 
   7   4   8       68.15       58.87     16.62 o 
   8   4   8        0.90       -5.29      5.29 o 
   9   4   8        9.16        4.94      6.89 o 
  10   4   8        4.45       16.57     10.29 o 
 -13   5   8       50.12       75.93     14.40 o 
 -12   5   8        1.60       -4.73      5.31 o 
 -11   5   8       25.94       22.28      7.55 o 
 -10   5   8      141.55      142.49     19.96 o 
  -9   5   8        3.89       17.21      9.18 o 
  -8   5   8       81.05       74.51     11.98 o 
  -7   5   8      219.21      222.73     19.16 o 
  -6   5   8       48.23       35.97      8.69 o 
  -5   5   8        0.51       -2.11      4.04 o 
  -4   5   8      323.88      296.03     20.36 o 
  -3   5   8      447.96      415.28     25.14 o 
  -2   5   8       14.56       15.56      5.03 o 
  -1   5   8       27.40       47.88     13.75 o 
   0   5   8       74.71       60.08      5.55 o 
   1   5   8       13.91       15.16     18.15 o 
   2   5   8       55.61       61.21     13.13 o 
   3   5   8      318.08      344.18     16.71 o 
   4   5   8        3.34       12.05      6.77 o 
   5   5   8       19.86        9.99      6.15 o 
   6   5   8       53.77       76.74     13.29 o 
   7   5   8        4.84       47.00     17.69 o 
   8   5   8        9.13       -0.46      8.15 o 
 -11   6   8       80.05       91.97     15.41 o 
 -10   6   8       28.79       25.46     10.00 o 
  -9   6   8        3.65       10.75      5.88 o 
  -8   6   8        4.64        2.65      5.82 o 
  -7   6   8      321.93      342.93     25.47 o 
  -6   6   8       89.48       79.06     16.21 o 
  -5   6   8        1.12        1.98      3.60 o 
  -4   6   8       10.79        9.71      4.82 o 
  -3   6   8        3.78        7.97      4.54 o 
  -2   6   8        3.02       11.84      8.48 o 
  -1   6   8        3.09       -1.92      3.63 o 
   0   6   8        8.59       11.59      5.49 o 
   1   6   8       50.31       51.87     10.67 o 
   2   6   8        6.89       19.24     11.19 o 
   3   6   8      106.40      115.27     16.45 o 
   4   6   8        3.05        5.51      5.74 o 
   5   6   8       46.81       71.76     13.61 o 
   6   6   8        8.78       14.35      8.13 o 
  -7   7   8      115.74      114.83     19.57 o 
  -6   7   8        8.14       14.42      6.33 o 
  -5   7   8        4.62        6.54      4.96 o 
  -4   7   8       19.05       26.56      8.62 o 
  -3   7   8        8.94        5.93      5.21 o 
  -2   7   8        0.45        9.38      5.22 o 
  -1   7   8       11.52       17.29     11.89 o 
   0   7   8       16.67       17.88     10.38 o 
   1   7   8       40.56       27.01     11.37 o 
   2   7   8        2.09       -4.04      7.64 o 
 -17   0   9       36.00       50.17     17.27 o 
 -15   0   9      200.95      251.02     31.75 o 
 -13   0   9       27.42       37.96     13.03 o 
 -11   0   9      201.29      198.56     24.24 o 
  -9   0   9     1140.28     1094.85     37.42 o 
  -7   0   9      455.02      460.73     11.50 o 
  -5   0   9      162.00      205.32     12.55 o 
  -3   0   9      935.22      930.16     20.75 o 
  -1   0   9     1111.17     1215.95     22.49 o 
   1   0   9     3803.85     4100.59    122.08 o 
   3   0   9        0.58        9.74      2.84 o 
   5   0   9     1552.60     1581.73     34.63 o 
   7   0   9      104.73       97.22      9.94 o 
   9   0   9      267.73      278.54     19.90 o 
  11   0   9       41.38       42.54     14.07 o 
 -17   1   9        7.91        5.61     22.69 o 
 -16   1   9       13.80       25.97     16.09 o 
 -15   1   9        0.01        2.32      6.10 o 
 -14   1   9       12.71        3.33      6.63 o 
 -13   1   9      113.25      131.65     14.96 o 
 -12   1   9      420.96      428.56     29.06 o 
 -11   1   9      123.47      110.30      9.45 o 
 -10   1   9      125.04      115.44     10.31 o 
  -9   1   9      379.79      362.58     16.81 o 
  -8   1   9       24.30       30.82      5.42 o 
  -7   1   9       18.37       25.36      3.37 o 
  -6   1   9      295.21      296.65     11.39 o 
  -5   1   9     1507.26     1487.51     21.03 o 
  -4   1   9      268.23      303.76      8.43 o 
  -3   1   9      328.45      386.54     10.10 o 
  -2   1   9     2713.49     2882.59     28.58 o 
  -1   1   9     1233.10     1271.01     14.40 o 
   0   1   9      164.56      162.72      7.49 o 
   1   1   9       66.74       56.98      4.94 o 
   2   1   9       38.42       34.47      4.25 o 
   3   1   9        4.28        6.92      2.86 o 
   4   1   9      396.47      376.57     10.06 o 
   5   1   9      374.82      389.58     11.61 o 
   6   1   9      425.16      447.06     13.57 o 
   7   1   9      413.37      435.52     14.31 o 
   8   1   9        0.25        1.30      2.57 o 
   9   1   9       19.91       30.49      6.85 o 
  10   1   9       28.04       22.37     12.22 o 
  11   1   9       99.47      108.97     20.19 o 
 -16   2   9       62.12       73.25     18.13 o 
 -15   2   9        1.41       -0.42      7.22 o 
 -14   2   9        0.00       13.80      9.27 o 
 -13   2   9       26.83       13.46      8.87 o 
 -12   2   9      252.48      268.92     28.29 o 
 -11   2   9      229.02      244.79     25.83 o 
 -10   2   9      433.75      485.07     34.44 o 
  -9   2   9      272.14      265.56     22.89 o 
  -8   2   9       72.74       59.40      9.20 o 
  -7   2   9      114.05       99.45      6.94 o 
  -6   2   9      349.11      299.08     11.29 o 
  -5   2   9       39.19       30.89      3.33 o 
  -4   2   9     1433.07     1468.84     20.53 o 
  -3   2   9      500.12      483.57      8.30 o 
  -2   2   9      599.29      593.52      9.22 o 
  -1   2   9      395.49      350.80     13.41 o 
   0   2   9        0.01       -2.36      2.36 o 
   1   2   9        3.63        7.79      2.94 o 
   2   2   9       99.43      105.67      9.22 o 
   3   2   9      722.65      678.24     23.57 o 
   4   2   9        2.66        3.78     10.34 o 
   5   2   9      708.38      708.26     46.25 o 
   6   2   9       13.42       10.34      6.46 o 
   7   2   9        1.83       -3.63      6.24 o 
   8   2   9       40.56       42.80      8.43 o 
   9   2   9       56.74       39.59      8.05 o 
  10   2   9       27.25       13.57      4.85 o 
  11   2   9        5.38       -0.52      4.29 o 
 -16   3   9      108.38      100.67     21.51 o 
 -15   3   9        1.79       14.27     10.91 o 
 -14   3   9        1.35        3.43      6.21 o 
 -13   3   9       72.08       99.46     18.91 o 
 -12   3   9        5.45       15.14      8.77 o 
 -11   3   9      219.71      234.04     16.68 o 
 -10   3   9       22.94       21.89      3.62 o 
  -9   3   9      124.96      129.47      7.86 o 
  -8   3   9      100.29       95.09      7.69 o 
  -7   3   9     1364.49     1391.15     22.54 o 
  -6   3   9      105.21      106.44      9.08 o 
  -5   3   9        1.94       12.12      4.78 o 
  -4   3   9       76.80       64.65      7.87 o 
  -3   3   9      410.82      370.66     17.47 o 
  -2   3   9      200.17      190.84      6.63 o 
  -1   3   9      374.01      394.58     12.44 o 
   0   3   9        0.09       -1.89      2.47 o 
   1   3   9       11.84       18.38      4.21 o 
   2   3   9      135.16      129.43      9.75 o 
   3   3   9        1.01        9.83      5.07 o 
   4   3   9      267.97      285.78     21.73 o 
   5   3   9       62.20       85.09     12.30 o 
   6   3   9       56.07       40.28      9.27 o 
   7   3   9       89.08       97.35     18.37 o 
   8   3   9      440.62      419.49     37.41 o 
   9   3   9       18.52       28.62      7.36 o 
  10   3   9        2.50       -0.88      4.07 o 
 -15   4   9       28.35       36.15     13.43 o 
 -14   4   9        5.81        0.58      8.19 o 
 -13   4   9      115.72      137.25     17.59 o 
 -12   4   9       41.85       23.80     13.87 o 
 -11   4   9        3.64       -4.48      4.87 o 
 -10   4   9      115.41      114.58     14.57 o 
  -9   4   9        7.89        3.35      2.11 o 
  -8   4   9       76.09       66.81     10.18 o 
  -7   4   9       52.95       51.64     11.30 o 
  -6   4   9      214.66      214.32     16.86 o 
  -5   4   9       42.21       38.14      8.51 o 
  -4   4   9      172.56      141.67     21.95 o 
  -3   4   9      244.10      222.09     27.31 o 
  -2   4   9      176.30      171.73     12.42 o 
  -1   4   9     2475.81     2396.98     57.34 o 
   0   4   9        2.23        2.54      1.64 o 
   1   4   9       22.15       22.95      3.50 o 
   2   4   9        0.07        4.42      3.44 o 
   3   4   9       60.81       55.48      7.83 o 
   4   4   9       36.40       10.05      5.52 o 
   5   4   9      130.07      129.05     16.19 o 
   6   4   9       24.80       25.93      8.29 o 
   7   4   9       93.83      123.58     22.88 o 
   8   4   9       14.69       16.33     10.58 o 
   9   4   9       42.91       42.79     13.36 o 
 -13   5   9        2.71        2.06      4.21 o 
 -12   5   9        1.17        0.54     21.72 o 
 -11   5   9       86.46       72.91     12.47 o 
 -10   5   9       56.11       68.55     12.16 o 
  -9   5   9        0.77       -3.40      4.97 o 
  -8   5   9       63.17       54.28     10.47 o 
  -7   5   9        7.03       14.71      6.28 o 
  -6   5   9      134.66      158.64     40.99 o 
  -5   5   9       82.12       74.07     11.16 o 
  -4   5   9      228.41      246.67     18.24 o 
  -3   5   9      311.87      294.19     19.22 o 
  -2   5   9        0.30       -2.28      6.08 o 
  -1   5   9      287.35      265.50     31.78 o 
   0   5   9        4.86        1.39      3.77 o 
   1   5   9      106.92      112.65     10.26 o 
   2   5   9      305.85      340.24     35.77 o 
   3   5   9       93.93      127.84     17.82 o 
   4   5   9      103.34      110.35     19.18 o 
   5   5   9       17.92        7.95      6.41 o 
   6   5   9       13.08       11.75      6.80 o 
   7   5   9        8.72       12.02      8.12 o 
   8   5   9        5.87        1.18      6.29 o 
 -11   6   9       22.39       27.63     10.33 o 
 -10   6   9       97.30       86.06     14.19 o 
  -9   6   9        7.81       -1.59     12.39 o 
  -8   6   9       28.98       39.41      9.80 o 
  -7   6   9       15.86       10.87      5.75 o 
  -6   6   9      175.69      178.88     18.05 o 
  -5   6   9        0.80       -2.93      5.18 o 
  -4   6   9       61.76       78.46     11.48 o 
  -3   6   9        0.58       -0.27      4.06 o 
  -2   6   9       16.75       16.55      5.78 o 
  -1   6   9        1.75       -2.28      6.20 o 
   0   6   9      229.10      253.54     32.58 o 
   1   6   9       16.83        8.58      7.89 o 
   2   6   9       19.40        9.89      9.18 o 
   3   6   9        9.17        6.82      8.08 o 
   4   6   9        0.98        9.28      7.94 o 
   5   6   9        3.68        7.91     10.83 o 
  -6   7   9        0.00       -6.10     13.01 o 
  -5   7   9       46.85       42.54     12.03 o 
  -4   7   9        3.39        6.48      4.58 o 
  -3   7   9       55.83       40.87     14.14 o 
  -2   7   9        4.64       -1.39      7.09 o 
  -1   7   9        0.54        5.66      7.12 o 
   0   7   9       21.79       29.51     13.65 o 
   1   7   9       16.95        3.33      5.69 o 
 -16   0  10      306.78      355.51     38.97 o 
 -14   0  10        4.74        1.63      7.26 o 
 -12   0  10      370.51      395.39     35.38 o 
 -10   0  10      718.72      770.16     45.32 o 
  -8   0  10       18.85       13.54      2.37 o 
  -6   0  10       20.35       34.40      8.55 o 
  -4   0  10        7.59        4.09      2.41 o 
  -2   0  10     3679.65     3773.79     42.66 o 
   0   0  10      867.53      870.91     22.62 o 
   2   0  10        8.93        3.81      1.97 o 
   4   0  10      236.12      244.30     13.12 o 
   6   0  10       65.53       80.30      8.57 o 
   8   0  10      676.72      655.63     40.81 o 
  10   0  10        7.23       29.74     12.72 o 
 -17   1  10        1.96      -10.49     10.49 o 
 -16   1  10       53.60       83.63     18.71 o 
 -15   1  10       26.31       17.62      8.79 o 
 -14   1  10        1.97        1.12      5.42 o 
 -13   1  10      289.38      324.41     23.47 o 
 -12   1  10      259.68      240.44     16.37 o 
 -11   1  10       14.67       12.18      3.70 o 
 -10   1  10      926.30      888.63     27.56 o 
  -9   1  10       39.21       26.06      5.52 o 
  -8   1  10       29.20       28.56      4.40 o 
  -7   1  10      800.29      841.57     18.04 o 
  -6   1  10      935.52      934.31     20.81 o 
  -5   1  10       54.06       55.87      4.33 o 
  -4   1  10      415.51      449.57      9.78 o 
  -3   1  10       17.34       19.82      2.59 o 
  -2   1  10      528.20      492.30      9.91 o 
  -1   1  10        0.28        2.07      1.55 o 
   0   1  10      167.05      172.71      8.10 o 
   1   1  10       80.57       79.03      6.51 o 
   2   1  10     1030.56     1069.24     23.08 o 
   3   1  10      115.88      134.05      9.95 o 
   4   1  10      169.26      155.22     13.04 o 
   5   1  10      217.74      221.52      8.42 o 
   6   1  10        6.14        9.87      3.38 o 
   7   1  10       12.87       11.92      2.73 o 
   8   1  10        3.33        7.34      3.94 o 
   9   1  10        3.93       11.59      4.63 o 
  10   1  10        4.96        5.31      3.83 o 
  11   1  10      244.44      240.86     32.04 o 
 -16   2  10       23.14       29.65     11.30 o 
 -15   2  10       26.04       35.38     13.85 o 
 -14   2  10        0.04      -11.34     11.34 o 
 -13   2  10       13.99       16.91      8.66 o 
 -12   2  10      139.33      151.47     21.60 o 
 -11   2  10       10.19       26.65      7.84 o 
 -10   2  10       83.14       89.25     13.82 o 
  -9   2  10      451.79      494.28     19.66 o 
  -8   2  10       26.96       24.55      4.57 o 
  -7   2  10       30.00       22.76      4.66 o 
  -6   2  10       48.93       45.37      6.82 o 
  -5   2  10      535.59      551.83     13.01 o 
  -4   2  10      499.01      478.67     14.97 o 
  -3   2  10      668.47      648.95     14.04 o 
  -2   2  10      199.16      189.90      7.04 o 
  -1   2  10      428.31      396.01     19.47 o 
   0   2  10      133.03      133.67     12.31 o 
   1   2  10      991.07      901.17     32.27 o 
   2   2  10      598.76      612.69     39.78 o 
   3   2  10       14.31       14.15      4.32 o 
   4   2  10      522.20      534.51     27.32 o 
   5   2  10      201.01      194.59     16.76 o 
   6   2  10        1.63        8.33      7.20 o 
   7   2  10       17.40       24.38      7.33 o 
   8   2  10       56.87       68.80     10.58 o 
   9   2  10       10.94        4.70      9.11 o 
  10   2  10        0.29       -1.81      6.36 o 
 -16   3  10       25.35       45.98     15.07 o 
 -15   3  10        0.05       -8.49      9.06 o 
 -14   3  10        1.69       16.51      9.55 o 
 -13   3  10       23.46       19.76      7.50 o 
 -12   3  10       13.38       10.83      5.60 o 
 -11   3  10       30.61       28.08      9.68 o 
 -10   3  10      113.30      113.84     10.83 o 
  -9   3  10      422.13      416.83     12.78 o 
  -8   3  10      176.12      180.57      5.68 o 
  -7   3  10        3.37        3.87      1.79 o 
  -6   3  10       11.52       11.46      2.16 o 
  -5   3  10      298.91      276.73      9.73 o 
  -4   3  10     1282.03     1219.05     28.44 o 
  -3   3  10       46.07       48.17      4.67 o 
  -2   3  10      352.18      378.09     12.90 o 
  -1   3  10      173.13      151.70      8.22 o 
   0   3  10      242.29      209.03     11.20 o 
   1   3  10      666.74      575.31     23.19 o 
   2   3  10       24.74       22.47      7.12 o 
   3   3  10        7.55        6.15      2.92 o 
   4   3  10        7.04        5.38      5.70 o 
   5   3  10        2.49       -0.26      4.36 o 
   6   3  10      124.18      131.16     15.41 o 
   7   3  10       75.62       84.66     17.12 o 
   8   3  10        4.07        8.56      7.83 o 
   9   3  10       22.35       33.14      8.27 o 
  10   3  10       28.60       23.71      9.01 o 
 -14   4  10      105.09       91.40     15.14 o 
 -13   4  10       80.60       88.98     13.96 o 
 -12   4  10        5.15        2.89     11.29 o 
 -11   4  10       67.51       62.63     11.39 o 
 -10   4  10      200.26      204.11     19.16 o 
  -9   4  10       33.56       33.68      8.20 o 
  -8   4  10      116.57      141.86     14.97 o 
  -7   4  10        6.75       14.33      5.04 o 
  -6   4  10      148.39      147.64     13.78 o 
  -5   4  10        0.93       -1.51      4.45 o 
  -4   4  10      373.73      418.22     38.88 o 
  -3   4  10        6.43        8.17      9.16 o 
  -2   4  10       73.68       73.54      6.28 o 
  -1   4  10       80.56       88.37      6.47 o 
   0   4  10        1.07       -0.61      1.17 o 
   1   4  10       91.53       79.82     12.90 o 
   2   4  10      306.04      289.79     19.05 o 
   3   4  10       65.24       61.07     11.37 o 
   4   4  10       12.42        7.95      6.48 o 
   5   4  10       52.06       53.41     20.44 o 
   6   4  10      101.26      124.48     26.63 o 
   7   4  10       11.83       25.57     12.09 o 
   8   4  10        9.59       23.63     10.30 o 
 -13   5  10      144.35      155.42     19.34 o 
 -12   5  10        6.23        5.14      6.15 o 
 -11   5  10      110.47      118.83     15.74 o 
 -10   5  10       14.26       12.94      7.13 o 
  -9   5  10        0.13        1.41      3.95 o 
  -8   5  10      136.55      119.66     14.70 o 
  -7   5  10       75.50       85.68     12.27 o 
  -6   5  10      204.55      210.50     18.06 o 
  -5   5  10        0.01        3.14      3.45 o 
  -4   5  10      601.96      601.83     27.79 o 
  -3   5  10       51.15       56.20     12.52 o 
  -2   5  10       18.43       30.45     13.02 o 
  -1   5  10        7.97        8.22      3.52 o 
   0   5  10      138.54      151.52     11.25 o 
   1   5  10        2.79        7.85      9.12 o 
   2   5  10       13.51       21.39     10.79 o 
   3   5  10       52.91       55.30     11.69 o 
   4   5  10        0.18        1.50      5.99 o 
   5   5  10      121.58      142.06     18.30 o 
   6   5  10      132.07      131.65     18.30 o 
   7   5  10        3.31       -0.56      9.20 o 
 -10   6  10        9.67       27.36     27.17 o 
  -9   6  10       15.57       16.31      6.74 o 
  -8   6  10        9.69        5.76      6.25 o 
  -7   6  10      127.24      116.34     14.85 o 
  -6   6  10       35.13       25.46      6.93 o 
  -5   6  10       33.44       46.76      9.20 o 
  -4   6  10        1.40       -3.54      3.54 o 
  -3   6  10        6.15        2.25      5.56 o 
  -2   6  10       24.14       23.96     13.39 o 
  -1   6  10      275.25      292.01     35.56 o 
   0   6  10        4.63       11.46      9.39 o 
   1   6  10       49.43       33.67     13.26 o 
   2   6  10       11.76       19.14     12.15 o 
   3   6  10      193.98      221.53     23.89 o 
   4   6  10       11.48       -8.53      8.53 o 
  -5   7  10       34.13       40.58     16.94 o 
  -4   7  10       29.52       41.64     16.36 o 
  -3   7  10       87.88      107.84     23.87 o 
  -2   7  10       38.26       35.03     14.52 o 
  -1   7  10        5.87        5.80      8.39 o 
 -17   0  11       11.37        6.75      8.69 o 
 -15   0  11        5.79        5.57      7.08 o 
 -13   0  11      683.70      694.98     48.48 o 
 -11   0  11       22.80       39.51     13.29 o 
  -9   0  11     1854.52     1943.31     43.32 o 
  -7   0  11       13.60       20.19      9.13 o 
  -5   0  11      194.76      192.14     12.81 o 
  -3   0  11       62.22       36.50      4.80 o 
  -1   0  11     1201.58     1346.07     26.02 o 
   1   0  11     1364.92     1336.61     33.65 o 
   3   0  11      497.40      502.77     18.47 o 
   5   0  11        5.45        4.92      2.99 o 
   7   0  11       45.58       39.88      6.88 o 
   9   0  11        0.27        4.13      9.18 o 
 -17   1  11        2.34       10.99     10.10 o 
 -16   1  11        5.41        5.80      7.74 o 
 -15   1  11       94.33      101.26     20.18 o 
 -14   1  11       24.67       30.30     12.76 o 
 -13   1  11       56.63       56.51     15.23 o 
 -12   1  11       36.24       46.40     10.02 o 
 -11   1  11        0.59       -2.85      3.30 o 
 -10   1  11      674.63      659.61     18.65 o 
  -9   1  11      279.34      290.39     24.95 o 
  -8   1  11       28.46       33.47      4.93 o 
  -7   1  11     1369.41     1328.89     26.55 o 
  -6   1  11      199.32      209.36     10.13 o 
  -5   1  11     1214.68     1220.26     28.84 o 
  -4   1  11      227.98      247.10      8.48 o 
  -3   1  11      785.81      758.50     14.16 o 
  -2   1  11      186.53      160.86      6.00 o 
  -1   1  11      190.77      189.38      6.07 o 
   0   1  11        0.19       -0.68      2.50 o 
   1   1  11      751.84      741.35     19.82 o 
   2   1  11      133.90      142.46     10.10 o 
   3   1  11      550.79      575.46     20.51 o 
   4   1  11        0.57        5.94      2.86 o 
   5   1  11       90.71       76.35      7.91 o 
   6   1  11        0.03       -2.14      2.87 o 
   7   1  11        2.82        3.51      4.68 o 
   8   1  11       11.73        4.95      3.59 o 
   9   1  11        0.61        1.18      5.40 o 
  10   1  11        6.48        4.11      9.55 o 
 -16   2  11       31.75       34.98     12.73 o 
 -15   2  11       69.71       84.26     17.84 o 
 -14   2  11        2.14        1.85      7.74 o 
 -13   2  11      118.76      130.03     15.82 o 
 -12   2  11       76.74       89.67     13.05 o 
 -11   2  11       11.69       11.93      8.76 o 
 -10   2  11      287.25      278.72     15.83 o 
  -9   2  11      138.89      140.88     10.83 o 
  -8   2  11       22.13       28.58      5.05 o 
  -7   2  11      838.30      854.87     22.75 o 
  -6   2  11       82.45       83.28      7.18 o 
  -5   2  11       44.71       40.97      4.99 o 
  -4   2  11      126.28      129.95      6.82 o 
  -3   2  11      696.40      656.47     12.41 o 
  -2   2  11       14.09        9.93      2.96 o 
  -1   2  11       74.11       64.48      8.77 o 
   0   2  11      579.60      588.65     30.30 o 
   1   2  11      500.63      474.28     24.88 o 
   2   2  11      281.45      269.12     19.65 o 
   3   2  11      265.92      280.32     19.92 o 
   4   2  11      193.36      212.91     35.06 o 
   5   2  11        8.70       12.25      5.43 o 
   6   2  11      138.68      122.77     18.16 o 
   7   2  11       95.26       99.81     12.30 o 
   8   2  11      150.43      133.74     20.37 o 
   9   2  11       49.24       42.49      8.84 o 
  10   2  11        0.02        3.04      7.26 o 
 -15   3  11        0.33       -2.84      6.74 o 
 -14   3  11        1.77        1.64      6.71 o 
 -13   3  11        7.01        9.17      6.93 o 
 -12   3  11        3.65        7.22      6.00 o 
 -11   3  11      158.73      170.88     12.69 o 
 -10   3  11       21.49       22.93      4.70 o 
  -9   3  11        0.13       -0.52      4.97 o 
  -8   3  11      125.71      120.02      8.13 o 
  -7   3  11      358.00      327.58     16.70 o 
  -6   3  11      670.82      648.31     12.58 o 
  -5   3  11      394.78      362.33     10.21 o 
  -4   3  11        0.59       -0.85      2.40 o 
  -3   3  11        4.03        1.33      1.90 o 
  -2   3  11       35.42       34.45      3.44 o 
  -1   3  11     1051.92      989.59     35.55 o 
   0   3  11      630.06      625.73     23.97 o 
   1   3  11       53.77       44.92      7.08 o 
   2   3  11       10.80        1.53      3.90 o 
   3   3  11      214.38      200.54     18.98 o 
   4   3  11       12.59        6.23      5.55 o 
   5   3  11      112.32      126.81     37.62 o 
   6   3  11       15.76       18.03      9.34 o 
   7   3  11        3.26       11.72      7.67 o 
   8   3  11        3.04        8.69      7.84 o 
   9   3  11      142.13      134.08     16.35 o 
 -14   4  11       34.43       29.77      8.54 o 
 -13   4  11       54.80       50.89     11.32 o 
 -12   4  11        8.04       14.63      7.29 o 
 -11   4  11      208.01      205.78     19.87 o 
 -10   4  11        6.78        5.92     11.50 o 
  -9   4  11       60.87       72.26     12.69 o 
  -8   4  11        0.53        2.28      4.37 o 
  -7   4  11      362.07      350.26     22.20 o 
  -6   4  11       64.87       56.54     15.50 o 
  -5   4  11      253.17      243.21     11.02 o 
  -4   4  11        0.09        0.69      6.21 o 
  -3   4  11      511.27      504.52     21.17 o 
  -2   4  11       28.38       25.58      8.49 o 
  -1   4  11       10.14       11.91      2.78 o 
   0   4  11       79.95       64.03     16.34 o 
   1   4  11       11.72       13.45      9.62 o 
   2   4  11       60.88       82.20     19.13 o 
   3   4  11      207.73      273.59     23.85 o 
   4   4  11       32.79       27.59      8.24 o 
   5   4  11        0.24        4.63      5.71 o 
   6   4  11       47.27       41.18     17.88 o 
   7   4  11       12.80        7.83      6.86 o 
   8   4  11       30.39       18.19      9.70 o 
 -12   5  11       30.66       36.52     25.50 o 
 -11   5  11        4.69        0.52      9.08 o 
 -10   5  11        0.22       -2.81      6.54 o 
  -9   5  11       28.87       19.16      6.68 o 
  -8   5  11      134.56      147.45     15.97 o 
  -7   5  11        5.18        2.36     12.05 o 
  -6   5  11       85.67       77.55     14.41 o 
  -5   5  11      103.13      103.71     11.92 o 
  -4   5  11       58.51       56.93      8.56 o 
  -3   5  11       20.02       23.56     12.62 o 
  -2   5  11        0.02        6.09      4.60 o 
  -1   5  11       76.66       89.40     19.57 o 
   0   5  11      389.82      367.39     39.08 o 
   1   5  11        3.59        8.00     10.45 o 
   2   5  11        2.88       -0.66      6.77 o 
   3   5  11        1.36       -1.69      7.26 o 
   4   5  11       22.25       20.04      7.81 o 
   5   5  11       76.13       89.63     22.21 o 
   6   5  11        0.15        4.79      5.48 o 
 -10   6  11       29.12       20.75      7.54 o 
  -9   6  11       24.81       14.40      5.99 o 
  -8   6  11       17.94       21.78      7.78 o 
  -7   6  11       36.72       30.75      7.80 o 
  -6   6  11        7.47        8.59      7.92 o 
  -5   6  11       23.75       25.28     17.19 o 
  -4   6  11       11.87       -3.95      9.47 o 
  -3   6  11      102.63      139.81     26.38 o 
  -2   6  11       40.88       24.13     10.78 o 
  -1   6  11        3.17       10.63      7.54 o 
   0   6  11       25.82       33.92     15.12 o 
   1   6  11        0.87       -6.38      7.92 o 
   2   6  11      265.01      268.50     35.49 o 
   3   6  11        0.83       -1.78      6.79 o 
 -16   0  12       29.84       44.62     14.71 o 
 -14   0  12       25.60       23.96     10.77 o 
 -12   0  12      191.45      212.61     19.28 o 
 -10   0  12      471.90      522.04     31.75 o 
  -8   0  12       64.25       61.42      6.04 o 
  -6   0  12      533.79      502.10     22.45 o 
  -4   0  12        0.04        1.10      2.40 o 
  -2   0  12      998.29     1028.92     34.01 o 
   0   0  12     2195.38     2242.01     46.27 o 
   2   0  12       32.02       29.61      4.18 o 
   4   0  12      196.23      222.26     12.62 o 
   6   0  12        2.78       -1.32      3.17 o 
   8   0  12       11.78       26.28     11.15 o 
 -16   1  12      151.58      168.37     27.42 o 
 -15   1  12       97.24      120.68     22.26 o 
 -14   1  12       49.63       43.87     13.44 o 
 -13   1  12        4.75       13.19      6.16 o 
 -12   1  12      140.25      136.18     12.68 o 
 -11   1  12        0.15       -1.58      2.41 o 
 -10   1  12       30.23       22.57      5.20 o 
  -9   1  12        1.92        4.45      4.06 o 
  -8   1  12        1.99       -0.25      3.71 o 
  -7   1  12      195.47      206.01     10.49 o 
  -6   1  12     1102.32     1100.43     23.45 o 
  -5   1  12      439.13      454.70     14.47 o 
  -4   1  12       51.13       35.63      6.11 o 
  -3   1  12     1029.48      983.62     17.74 o 
  -2   1  12      744.88      696.38     13.43 o 
  -1   1  12      196.77      191.42      6.40 o 
   0   1  12      214.94      221.55     11.06 o 
   1   1  12      380.34      371.83     18.63 o 
   2   1  12       42.77       35.81      5.96 o 
   3   1  12      478.60      437.52     18.21 o 
   4   1  12      253.91      253.84     12.52 o 
   5   1  12       26.91       14.11      8.65 o 
   6   1  12        2.64        2.85      3.29 o 
   7   1  12        0.09       -1.89      2.83 o 
   8   1  12        1.78        5.46      8.92 o 
   9   1  12       36.82       26.63     11.46 o 
 -16   2  12      104.46      113.36     22.49 o 
 -15   2  12        4.84        5.07      8.87 o 
 -14   2  12      126.29      121.16     16.31 o 
 -13   2  12      168.78      182.49     19.45 o 
 -12   2  12        0.75       -3.79      3.79 o 
 -11   2  12        0.71       -1.64      4.31 o 
 -10   2  12      643.43      697.64     25.11 o 
  -9   2  12      851.29      906.16     28.43 o 
  -8   2  12     1102.17     1133.86     42.83 o 
  -7   2  12       82.84       84.90      6.84 o 
  -6   2  12       18.98       10.66      4.87 o 
  -5   2  12        9.53        7.84      2.51 o 
  -4   2  12       62.18       65.01      5.02 o 
  -3   2  12      225.03      221.48      8.97 o 
  -2   2  12       13.65        6.70      2.96 o 
  -1   2  12       77.76       75.40     10.14 o 
   0   2  12        6.50        1.55      4.62 o 
   1   2  12        4.46        5.68      4.62 o 
   2   2  12      283.18      239.43     28.76 o 
   3   2  12        8.32       15.35      8.66 o 
   4   2  12        8.19        9.83      5.20 o 
   5   2  12       64.53       79.37     16.31 o 
   6   2  12      188.25      187.02     16.80 o 
   7   2  12      239.45      272.59     27.58 o 
   8   2  12       24.22       27.41      7.57 o 
   9   2  12        6.52        3.99      6.77 o 
 -15   3  12        0.01       -4.28      6.60 o 
 -14   3  12       19.09       13.36      6.08 o 
 -13   3  12        0.58       -1.88      6.79 o 
 -12   3  12       11.93       13.75      4.03 o 
 -11   3  12       37.68       41.94      7.79 o 
 -10   3  12      182.88      173.99     11.91 o 
  -9   3  12       32.96       28.91      5.92 o 
  -8   3  12      279.50      308.95     12.83 o 
  -7   3  12      784.62      740.14     19.59 o 
  -6   3  12       23.50       22.85      2.65 o 
  -5   3  12      154.12      137.30     12.84 o 
  -4   3  12        1.83        3.50      5.99 o 
  -3   3  12      305.78      341.72     11.58 o 
  -2   3  12      370.69      362.82     33.16 o 
  -1   3  12      105.55       93.58     10.47 o 
   0   3  12      563.59      579.76     27.44 o 
   1   3  12       97.26       92.70     11.72 o 
   2   3  12       56.68       63.58     16.96 o 
   3   3  12       21.41       12.31      6.19 o 
   4   3  12       55.44       70.74     11.95 o 
   5   3  12      146.31      126.01     15.77 o 
   6   3  12       11.40        7.43      6.85 o 
   7   3  12       44.46       40.82     13.01 o 
   8   3  12      118.15      109.07     14.73 o 
 -14   4  12        0.60        3.46      3.77 o 
 -13   4  12        6.89        6.43     12.40 o 
 -12   4  12        1.74       -1.32      6.71 o 
 -11   4  12       30.97       36.97      9.37 o 
 -10   4  12       20.74       27.51      8.77 o 
  -9   4  12       26.61       32.40      8.34 o 
  -8   4  12       95.33       89.63     13.74 o 
  -7   4  12        8.18       -0.15      7.84 o 
  -6   4  12      188.15      198.02     21.50 o 
  -5   4  12        3.22       -7.65      9.82 o 
  -4   4  12      918.16      832.59     57.67 o 
  -3   4  12       13.82       15.37      5.64 o 
  -2   4  12        0.24        0.35      1.50 o 
  -1   4  12       64.97       63.84     16.97 o 
   0   4  12       11.75       21.32     12.24 o 
   1   4  12      217.17      211.89     29.55 o 
   2   4  12      830.39      815.74     57.88 o 
   3   4  12      128.17      152.12     18.17 o 
   4   4  12       19.69       41.81     10.69 o 
   5   4  12      112.92       99.34     15.71 o 
   6   4  12       45.98       30.00      9.17 o 
   7   4  12        2.44       -0.07      6.51 o 
 -12   5  12       15.88       19.21     13.15 o 
 -11   5  12        0.01        0.91      5.22 o 
 -10   5  12       46.75       43.60      9.58 o 
  -9   5  12       21.96       22.04      7.67 o 
  -8   5  12      191.87      188.20     18.30 o 
  -7   5  12        9.13       -0.71      9.16 o 
  -6   5  12        4.94       -2.39      5.03 o 
  -5   5  12       34.14       53.41      8.74 o 
  -4   5  12        0.96       -4.20      4.20 o 
  -3   5  12        5.82        1.50      9.04 o 
  -2   5  12       18.20       14.35      9.87 o 
  -1   5  12      651.27      646.59     52.98 o 
   0   5  12        0.16       -6.04      9.74 o 
   1   5  12        0.96       -4.62      7.46 o 
   2   5  12        5.72        6.50      8.10 o 
   3   5  12       19.63        9.20     21.60 o 
   4   5  12        0.38       -0.94      6.37 o 
   5   5  12       20.00       16.60      7.93 o 
  -9   6  12       28.36       31.70      8.76 o 
  -8   6  12       65.72       65.84     20.01 o 
  -7   6  12       48.99       28.06      7.55 o 
  -6   6  12        5.79        2.95      6.51 o 
  -5   6  12        4.79       41.24     17.28 o 
  -4   6  12        0.77        9.95     10.75 o 
  -3   6  12       26.04       47.73     16.74 o 
  -2   6  12        1.96        9.71     10.59 o 
  -1   6  12        2.43       12.45      9.98 o 
   0   6  12       26.57       16.91      8.87 o 
   1   6  12       23.04       24.87     12.17 o 
   2   6  12        0.64       -3.23     15.77 o 
 -15   0  13       31.29       36.06     10.00 o 
 -13   0  13       39.38       44.27      9.86 o 
 -11   0  13      526.86      492.14     28.01 o 
  -9   0  13     2754.23     2702.30     90.30 o 
  -7   0  13      457.71      456.96     26.33 o 
  -5   0  13      337.64      353.72     15.77 o 
  -3   0  13      337.00      349.72     14.98 o 
  -1   0  13     1257.16     1231.43     35.64 o 
   1   0  13      134.37      132.03      8.61 o 
   3   0  13      245.36      268.97     13.19 o 
   5   0  13       17.33        7.13      6.81 o 
   7   0  13       96.86      119.72     20.82 o 
   9   0  13       35.21       38.18     14.17 o 
 -16   1  13        6.14       10.27      6.67 o 
 -15   1  13        0.32       -2.65      9.08 o 
 -14   1  13        0.67        0.50      4.10 o 
 -13   1  13      472.57      486.17     31.38 o 
 -12   1  13      210.17      222.59     19.19 o 
 -11   1  13        0.03        6.24      3.73 o 
 -10   1  13        9.85        0.72      4.84 o 
  -9   1  13        6.53        6.31      3.75 o 
  -8   1  13       84.99       89.20     13.20 o 
  -7   1  13      179.27      167.94      9.71 o 
  -6   1  13       68.02       66.57      7.19 o 
  -5   1  13      104.70      114.16      7.72 o 
  -4   1  13      232.61      232.29      9.40 o 
  -3   1  13     1308.32     1243.97     20.54 o 
  -2   1  13      188.18      200.25      7.52 o 
  -1   1  13       27.34       28.90      2.59 o 
   0   1  13       51.62       59.39      7.08 o 
   1   1  13      143.11      148.37     11.22 o 
   2   1  13      119.56      122.30      9.96 o 
   3   1  13      104.90      111.85      8.39 o 
   4   1  13      134.37      137.58      9.49 o 
   5   1  13        0.55       -0.05      3.16 o 
   6   1  13       63.95       63.81     27.39 o 
   7   1  13       41.01       43.46     13.47 o 
   8   1  13        9.09       31.80     12.61 o 
 -16   2  13       22.84       17.92     23.48 o 
 -15   2  13        1.16        9.01      4.98 o 
 -14   2  13       21.64       20.36      6.34 o 
 -13   2  13        4.52        1.24      5.14 o 
 -12   2  13       85.66       84.34     10.08 o 
 -11   2  13      242.50      270.63     16.70 o 
 -10   2  13      408.06      422.37     26.11 o 
  -9   2  13       19.24       11.25      3.90 o 
  -8   2  13       27.87       28.08      5.13 o 
  -7   2  13        2.13        3.47      2.29 o 
  -6   2  13      606.82      553.68     19.23 o 
  -5   2  13      303.46      299.47     11.22 o 
  -4   2  13      148.21      135.21      7.64 o 
  -3   2  13      141.99      146.85      7.42 o 
  -2   2  13      173.27      169.95     11.38 o 
  -1   2  13       33.97       42.15      8.14 o 
   0   2  13       48.79       54.44      9.40 o 
   1   2  13       43.13       69.77     17.30 o 
   2   2  13       26.99       28.91      9.46 o 
   3   2  13       22.42       23.97     11.96 o 
   4   2  13       98.23       96.47     12.66 o 
   5   2  13      169.04      173.24     16.91 o 
   6   2  13       90.46       91.73     12.30 o 
   7   2  13       19.86       28.29      7.56 o 
   8   2  13        0.02        3.59      8.47 o 
 -15   3  13       21.74       29.04      9.51 o 
 -14   3  13       20.15        5.73      8.23 o 
 -13   3  13       21.56       13.15      6.55 o 
 -12   3  13        3.70        5.60      4.74 o 
 -11   3  13      214.95      226.60     20.15 o 
 -10   3  13       23.89       14.47      4.78 o 
  -9   3  13      144.91      150.93     10.14 o 
  -8   3  13        3.22        1.81      1.86 o 
  -7   3  13      281.43      243.60     10.37 o 
  -6   3  13       14.45       14.02      2.59 o 
  -5   3  13      120.26      140.15     17.37 o 
  -4   3  13      202.07      223.00     13.70 o 
  -3   3  13       68.33       63.76      8.06 o 
  -2   3  13       21.87       14.85      9.00 o 
  -1   3  13       89.87       93.09     10.63 o 
   0   3  13      305.38      287.51     19.94 o 
   1   3  13       93.78       89.43     20.57 o 
   2   3  13      149.73      142.97     24.19 o 
   3   3  13       13.72        5.72      7.58 o 
   4   3  13      461.78      453.51     29.39 o 
   5   3  13       10.84        3.22     10.63 o 
   6   3  13        3.35        8.77      7.83 o 
   7   3  13       47.11       30.23     11.54 o 
 -14   4  13        5.94        8.35      9.65 o 
 -13   4  13       23.02       31.71      9.05 o 
 -12   4  13        2.91        3.21      7.62 o 
 -11   4  13      122.63      155.12     17.44 o 
 -10   4  13       78.51       74.69     12.54 o 
  -9   4  13        1.08       12.37      5.65 o 
  -8   4  13      152.70      150.85     15.24 o 
  -7   4  13        0.30        3.93     12.09 o 
  -6   4  13       90.06       93.64     11.14 o 
  -5   4  13      253.84      243.53     33.24 o 
  -4   4  13       74.48       72.29      8.34 o 
  -3   4  13        0.75       -3.03      7.09 o 
  -2   4  13        5.91      -12.09     12.09 o 
  -1   4  13       49.99       33.97     13.48 o 
   0   4  13       11.56       -5.56      9.07 o 
   1   4  13       61.88      108.90     23.49 o 
   2   4  13        6.13       -1.43      9.40 o 
   3   4  13       73.95       66.93     13.15 o 
   4   4  13       18.04       28.25      9.20 o 
   5   4  13      126.02      152.69     18.75 o 
   6   4  13        1.28        2.44      5.01 o 
 -12   5  13        0.37        3.08      4.84 o 
 -11   5  13       15.88       13.62      6.39 o 
 -10   5  13        3.94        7.48     10.86 o 
  -9   5  13       31.21       44.34      9.50 o 
  -8   5  13        6.13        8.55      7.58 o 
  -7   5  13      138.14      148.99     15.38 o 
  -6   5  13        6.96        9.38      4.31 o 
  -5   5  13       29.85       36.68      7.27 o 
  -4   5  13        1.23       15.43     10.36 o 
  -3   5  13        0.02       13.04     10.07 o 
  -2   5  13      187.43      193.18     30.10 o 
  -1   5  13       30.61       24.36     12.72 o 
   0   5  13        0.20        1.51      6.81 o 
   1   5  13       25.92       52.65     17.18 o 
   2   5  13      147.92      163.72     28.27 o 
   3   5  13       53.28       79.91     14.79 o 
   4   5  13       14.68       22.16      8.66 o 
  -8   6  13       14.03       15.01     11.61 o 
  -7   6  13        2.21       32.31     13.95 o 
  -6   6  13       43.64       43.55     16.91 o 
  -5   6  13        4.89       18.34     13.15 o 
  -4   6  13      206.97      266.28     37.48 o 
  -3   6  13        2.13       -0.48      9.61 o 
  -2   6  13       39.44       53.53     17.78 o 
  -1   6  13       16.43       35.77     14.72 o 
   0   6  13        5.26       -4.90      8.55 o 
 -16   0  14      390.85      393.24     30.47 o 
 -14   0  14        6.83       -0.48      6.09 o 
 -12   0  14        9.53       -4.12      6.68 o 
 -10   0  14      568.38      554.36     42.91 o 
  -8   0  14       31.43       23.64     10.05 o 
  -6   0  14      832.83      835.68     30.45 o 
  -4   0  14       85.21       75.11      6.25 o 
  -2   0  14      461.31      441.89     15.32 o 
   0   0  14     1439.02     1461.34     27.50 o 
   2   0  14       44.76       44.41      8.30 o 
   4   0  14      315.09      329.09     31.12 o 
   6   0  14      352.25      410.33     37.62 o 
   8   0  14       36.52       37.86     13.33 o 
 -16   1  14       53.85       77.12     11.27 o 
 -15   1  14       26.23       36.71      8.26 o 
 -14   1  14      188.89      190.56     16.30 o 
 -13   1  14      266.74      266.47     18.57 o 
 -12   1  14      200.02      202.00     15.61 o 
 -11   1  14        1.64        2.29      3.70 o 
 -10   1  14      218.78      234.84     15.63 o 
  -9   1  14      158.74      162.84     12.71 o 
  -8   1  14       90.21       80.45     10.93 o 
  -7   1  14     1046.29     1015.95     28.75 o 
  -6   1  14      229.33      234.43     13.41 o 
  -5   1  14       15.43       13.14      2.83 o 
  -4   1  14      584.71      565.68     15.00 o 
  -3   1  14       45.10       33.70      4.01 o 
  -2   1  14       36.52       38.58      3.30 o 
  -1   1  14       11.14        9.21      4.41 o 
   0   1  14      470.99      454.31     18.95 o 
   1   1  14      179.41      178.51     11.88 o 
   2   1  14      108.89      106.78      8.34 o 
   3   1  14      447.67      454.74     17.01 o 
   4   1  14      116.67      123.68     10.11 o 
   5   1  14       14.02       21.93      6.81 o 
   6   1  14       28.07       32.96     13.50 o 
   7   1  14       13.93       18.35     10.59 o 
 -15   2  14       34.61       23.08      9.25 o 
 -14   2  14        6.36       15.85      5.46 o 
 -13   2  14        2.04        1.69      4.15 o 
 -12   2  14        7.35        8.38      5.57 o 
 -11   2  14       31.72       39.00      6.42 o 
 -10   2  14       91.07       81.22      9.06 o 
  -9   2  14       50.83       57.15      7.35 o 
  -8   2  14        7.98        7.01      5.88 o 
  -7   2  14      281.57      286.31     17.96 o 
  -6   2  14     1337.41     1256.62     29.46 o 
  -5   2  14       18.96       16.02      3.54 o 
  -4   2  14      617.38      595.06     16.18 o 
  -3   2  14      827.60      793.09     16.96 o 
  -2   2  14       15.41       13.69      3.70 o 
  -1   2  14       44.09       26.82      6.94 o 
   0   2  14       13.29       10.19      9.27 o 
   1   2  14      142.38      133.04     23.26 o 
   2   2  14       48.03       33.74      7.83 o 
   3   2  14      205.54      218.31     19.00 o 
   4   2  14       63.40       75.25     11.43 o 
   5   2  14        7.51       10.71     15.13 o 
   6   2  14        5.46        1.26      8.06 o 
   7   2  14       34.91       35.48     12.36 o 
 -14   3  14      127.14      139.16     23.02 o 
 -13   3  14       81.52       98.98     14.74 o 
 -12   3  14       42.04       48.63     20.11 o 
 -11   3  14       70.32       60.81     11.06 o 
 -10   3  14       17.42       19.41      6.52 o 
  -9   3  14      134.49      123.77     14.14 o 
  -8   3  14      126.98      123.72      8.35 o 
  -7   3  14       22.28       12.16      5.54 o 
  -6   3  14      120.72      117.84      7.67 o 
  -5   3  14       28.78       22.27      8.61 o 
  -4   3  14        2.76        9.36     10.77 o 
  -3   3  14      190.05      194.94     27.78 o 
  -2   3  14      235.84      228.35     30.39 o 
  -1   3  14      107.00      114.63     22.44 o 
   0   3  14       39.32       42.72     14.59 o 
   1   3  14        4.32       -4.28      7.48 o 
   2   3  14      170.13      189.81     19.58 o 
   3   3  14        4.61        4.40      4.75 o 
   4   3  14       12.10       23.81      8.24 o 
   5   3  14        0.30        7.80      4.66 o 
   6   3  14        4.47        7.19      6.81 o 
 -13   4  14       18.68        5.01     11.06 o 
 -12   4  14      233.97      225.93     22.03 o 
 -11   4  14       34.72       44.88      9.88 o 
 -10   4  14        3.21        1.26      5.40 o 
  -9   4  14        0.71        0.41     21.09 o 
  -8   4  14      134.32      145.88     15.03 o 
  -7   4  14       18.64       15.19      7.43 o 
  -6   4  14       15.95       11.47      4.92 o 
  -5   4  14       72.48       90.17     21.18 o 
  -4   4  14        4.65       12.04     10.57 o 
  -3   4  14        0.06        5.21     11.11 o 
  -2   4  14       59.59       31.57     13.74 o 
  -1   4  14       31.85       24.30     11.62 o 
   0   4  14        0.09       16.87     11.40 o 
   1   4  14       24.61       17.26     10.88 o 
   2   4  14        5.37        2.97      5.64 o 
   3   4  14        0.89        8.63      6.27 o 
   4   4  14      100.44      139.39     18.70 o 
   5   4  14        0.94        1.62      4.56 o 
 -11   5  14       20.31       14.40      6.24 o 
 -10   5  14        2.43       -2.07     11.80 o 
  -9   5  14       55.65       58.75     21.17 o 
  -8   5  14      106.19      104.67     13.38 o 
  -7   5  14        0.01       -2.29      8.07 o 
  -6   5  14        0.06       -8.62      9.42 o 
  -5   5  14      170.52      236.58     34.68 o 
  -4   5  14        1.22        0.61     11.07 o 
  -3   5  14       23.30       35.95     13.74 o 
  -2   5  14       46.11       64.27     18.99 o 
  -1   5  14        5.89       27.53     12.80 o 
   0   5  14       43.60       52.47     16.37 o 
   1   5  14       76.65       72.94     19.42 o 
   2   5  14       24.01       29.90      9.62 o 
  -6   6  14        0.10       -3.48      8.78 o 
  -5   6  14      119.16      176.59     31.67 o 
  -4   6  14        8.12        6.78      8.21 o 
  -3   6  14       62.94       59.23     19.41 o 
  -2   6  14       33.67       24.25     11.84 o 
 -15   0  15        4.91       24.11     13.57 o 
 -13   0  15        1.46       -5.65      6.88 o 
 -11   0  15      153.78      168.66     25.43 o 
  -9   0  15      609.98      686.11     47.88 o 
  -7   0  15        1.92        0.72      5.56 o 
  -5   0  15      274.58      281.53     15.68 o 
  -3   0  15      794.99      839.31     22.14 o 
  -1   0  15       87.87       83.82      7.05 o 
   1   0  15       27.97       25.10      6.31 o 
   3   0  15      157.12      164.69     21.50 o 
   5   0  15       21.38       20.10     10.49 o 
   7   0  15       12.36        8.50      8.27 o 
 -16   1  15       11.12        5.51      5.65 o 
 -15   1  15       31.12       27.55      7.21 o 
 -14   1  15      105.60      119.92     12.99 o 
 -13   1  15       75.47       98.22     11.59 o 
 -12   1  15       65.89       66.07      9.15 o 
 -11   1  15        0.89        1.69      3.38 o 
 -10   1  15       82.91       89.13     10.11 o 
  -9   1  15      318.80      313.19     22.47 o 
  -8   1  15       26.31       11.12      9.29 o 
  -7   1  15       34.16       35.69      5.81 o 
  -6   1  15      394.05      384.09     17.26 o 
  -5   1  15        6.30        7.38      2.72 o 
  -4   1  15       62.37       45.01      4.49 o 
  -3   1  15      116.04      104.78      6.90 o 
  -2   1  15      154.24      164.24      6.71 o 
  -1   1  15      377.28      397.70     17.74 o 
   0   1  15      303.09      290.61     24.39 o 
   1   1  15       58.59       60.59      6.31 o 
   2   1  15       32.57       22.17      4.13 o 
   3   1  15      150.30      166.24     13.34 o 
   4   1  15        0.35        3.22      6.89 o 
   5   1  15        3.15        5.64      6.10 o 
   6   1  15        0.10        5.37      8.13 o 
 -15   2  15       10.64        3.51      7.19 o 
 -14   2  15       59.01       68.64     12.60 o 
 -13   2  15        1.49       -3.65      3.70 o 
 -12   2  15        8.02        4.61      6.39 o 
 -11   2  15       40.53       35.61      6.54 o 
 -10   2  15       93.59       84.51      9.29 o 
  -9   2  15       45.81       47.47     12.31 o 
  -8   2  15        3.00        7.43      3.98 o 
  -7   2  15      461.11      448.44     18.72 o 
  -6   2  15        1.32       -0.45      2.30 o 
  -5   2  15       91.58       97.99      8.14 o 
  -4   2  15      216.74      228.43     10.23 o 
  -3   2  15        8.30        7.57      3.72 o 
  -2   2  15       52.34       43.80      6.72 o 
  -1   2  15        6.51       30.84     13.20 o 
   0   2  15      608.13      568.48     46.73 o 
   1   2  15        0.03        0.31      9.25 o 
   2   2  15       75.15       92.05     12.88 o 
   3   2  15        7.56        7.75      4.57 o 
   4   2  15       80.41       88.94     11.12 o 
   5   2  15        1.70       10.76      9.31 o 
   6   2  15       37.72       39.58     13.24 o 
 -14   3  15        2.47        7.66      8.14 o 
 -13   3  15       44.56       36.99      9.65 o 
 -12   3  15        8.16        6.21      6.50 o 
 -11   3  15       64.71       70.31     11.87 o 
 -10   3  15      319.77      344.42     24.78 o 
  -9   3  15      196.21      199.85     18.31 o 
  -8   3  15        7.14        2.52     11.72 o 
  -7   3  15       14.37       13.95      4.73 o 
  -6   3  15       49.14       66.39     17.99 o 
  -5   3  15       57.30       78.87     19.78 o 
  -4   3  15      244.56      257.64     32.97 o 
  -3   3  15       32.38       49.78     16.68 o 
  -2   3  15        0.82       -4.40      7.49 o 
  -1   3  15       56.31       45.15     16.17 o 
   0   3  15      213.54      217.83     31.00 o 
   1   3  15      197.86      257.11     34.28 o 
   2   3  15       14.06       13.94      7.16 o 
   3   3  15       15.08       13.27      5.87 o 
   4   3  15       41.29       46.18     10.11 o 
   5   3  15       97.07      124.22     25.00 o 
 -12   4  15        1.19        4.64      5.74 o 
 -11   4  15      115.86      111.93     30.64 o 
 -10   4  15        1.11        4.52      8.06 o 
  -9   4  15      178.20      179.33     17.27 o 
  -8   4  15       96.07       98.50     13.73 o 
  -7   4  15        3.78        6.15      4.73 o 
  -6   4  15       61.18       74.89     20.53 o 
  -5   4  15       37.09       48.64     18.00 o 
  -4   4  15       15.72       54.13     18.94 o 
  -3   4  15      190.24      199.64     30.89 o 
  -2   4  15       46.75       49.02     17.68 o 
  -1   4  15      118.82      133.85     26.01 o 
   0   4  15       17.38       36.56     13.58 o 
   1   4  15       69.60       57.31     17.71 o 
   2   4  15       55.19       62.47     12.70 o 
   3   4  15       65.47       44.91     13.87 o 
 -10   5  15        8.30        1.81     11.46 o 
  -9   5  15        2.08       23.39     14.60 o 
  -8   5  15       52.50       52.38     19.71 o 
  -7   5  15       25.46       16.11     12.94 o 
  -6   5  15      123.62      154.80     29.67 o 
  -5   5  15       12.31       -1.95     10.98 o 
  -4   5  15       54.78       62.45     19.56 o 
  -3   5  15       11.22        2.32      8.16 o 
  -2   5  15       15.05       19.00     12.65 o 
  -1   5  15       13.14       14.71     12.66 o 
   0   5  15        8.65        6.71      9.31 o 
   1   5  15      138.38      139.29     27.78 o 
 -14   0  16       31.84       14.94      8.97 o 
 -12   0  16      142.28      128.63     23.24 o 
 -10   0  16       35.89       33.23     11.96 o 
  -8   0  16      893.30      952.28     55.92 o 
  -6   0  16        4.55        5.87      2.67 o 
  -4   0  16     1064.56     1102.55     55.34 o 
  -2   0  16        8.15        4.04      4.08 o 
   0   0  16      257.99      311.03     20.38 o 
   2   0  16       15.33       13.93      5.74 o 
   4   0  16       94.78      105.37     19.53 o 
   6   0  16       50.13       76.21     17.93 o 
 -15   1  16       39.03       36.87      7.74 o 
 -14   1  16       20.22       30.24      6.41 o 
 -13   1  16       30.04       18.05      5.67 o 
 -12   1  16        5.81        2.12     12.70 o 
 -11   1  16        2.66        5.12      4.58 o 
 -10   1  16      216.17      208.69     19.17 o 
  -9   1  16        0.97       -5.25      7.76 o 
  -8   1  16       16.97        3.60      6.80 o 
  -7   1  16      468.83      486.11     27.49 o 
  -6   1  16      127.75      135.31     10.61 o 
  -5   1  16       16.16       17.90      3.99 o 
  -4   1  16        2.84       -0.36      4.18 o 
  -3   1  16       71.80       80.43     11.55 o 
  -2   1  16       58.77       59.57     10.48 o 
  -1   1  16       36.63       55.42      7.18 o 
   0   1  16      152.92      178.12     11.19 o 
   1   1  16      139.63      149.07      9.98 o 
   2   1  16      124.84      138.44     12.16 o 
   3   1  16       39.25       46.43      7.79 o 
   4   1  16        7.61       19.23      7.07 o 
   5   1  16        1.02       -7.24      9.38 o 
 -14   2  16       57.43       51.20     11.19 o 
 -13   2  16        6.70       10.97      7.70 o 
 -12   2  16       29.27       29.56      9.31 o 
 -11   2  16       93.82      124.64     18.42 o 
 -10   2  16       67.62       65.97      8.25 o 
  -9   2  16      200.59      207.50     13.96 o 
  -8   2  16       45.54       44.09      8.13 o 
  -7   2  16        9.03        8.93      5.91 o 
  -6   2  16        8.24        3.87      4.20 o 
  -5   2  16        4.73        3.47      5.30 o 
  -4   2  16        3.89       -3.92      5.02 o 
  -3   2  16      154.41      172.22     15.55 o 
  -2   2  16       97.29       75.79     18.12 o 
  -1   2  16        0.20        8.35     10.17 o 
   0   2  16        0.67       17.23      8.88 o 
   1   2  16       23.20       36.34      8.76 o 
   2   2  16       33.42       37.25      8.63 o 
   3   2  16      111.94      101.39     21.96 o 
   4   2  16        5.63        0.82      5.86 o 
   5   2  16        0.85       -9.44      9.44 o 
 -13   3  16       16.13       25.72      8.73 o 
 -12   3  16      188.15      205.97     20.88 o 
 -11   3  16        3.29       -2.88     10.92 o 
 -10   3  16       46.75       36.50     13.10 o 
  -9   3  16       33.01       24.51      6.88 o 
  -8   3  16       23.49       33.85      7.60 o 
  -7   3  16       91.77       90.15     19.23 o 
  -6   3  16      108.60      109.14     22.72 o 
  -5   3  16       18.59       21.82     13.02 o 
  -4   3  16        6.28       14.85      9.39 o 
  -3   3  16      172.01      173.29     28.05 o 
  -2   3  16       25.41       15.82     10.73 o 
  -1   3  16       26.82       22.76     10.91 o 
   0   3  16       42.62       51.31     15.73 o 
   1   3  16       81.38      105.85     23.36 o 
   2   3  16       18.19       17.85      7.60 o 
   3   3  16       42.20       41.56     10.28 o 
   4   3  16      243.77      293.05     38.74 o 
 -12   4  16       24.39       20.51     15.06 o 
 -11   4  16        0.06       -2.82      4.27 o 
 -10   4  16       15.78       26.03      7.87 o 
  -9   4  16       68.47       89.87     16.01 o 
  -8   4  16        0.06       29.90     14.64 o 
  -7   4  16       47.41       43.86     15.54 o 
  -6   4  16      136.21      122.59     26.85 o 
  -5   4  16       23.38       14.88     11.07 o 
  -4   4  16        2.13       -8.06      9.07 o 
  -3   4  16       27.32       39.03     14.32 o 
  -2   4  16      293.99      313.51     39.03 o 
  -1   4  16       71.36       67.20     18.15 o 
   0   4  16       45.83       99.69     24.19 o 
   1   4  16      164.53      183.95     31.40 o 
   2   4  16       58.81       58.44     12.68 o 
  -8   5  16        5.53       -1.20      8.38 o 
  -7   5  16        0.00      -11.82     11.82 o 
  -6   5  16        6.14       20.98     15.10 o 
  -5   5  16      112.40      115.52     26.05 o 
  -4   5  16        0.26      -10.58     10.58 o 
  -3   5  16        7.49       12.29     10.76 o 
  -2   5  16       97.03      113.35     25.13 o 
  -1   5  16       55.04       48.47     17.55 o 
 -15   0  17        9.60        0.55      5.29 o 
 -13   0  17      327.77      382.46     41.39 o 
 -11   0  17        0.72       -5.10      8.92 o 
  -9   0  17       88.26       87.09     17.95 o 
  -7   0  17       43.82       45.62     12.69 o 
  -5   0  17      413.66      442.40     45.59 o 
  -3   0  17        0.30       -3.19      6.06 o 
  -1   0  17      203.45      253.25     22.12 o 
   1   0  17        1.43        1.68      4.18 o 
   3   0  17      171.66      203.80     26.48 o 
 -14   1  17        1.29        0.67     11.85 o 
 -13   1  17        0.97        5.74      4.28 o 
 -12   1  17        5.12       -3.05      8.93 o 
 -11   1  17      179.63      165.85     18.04 o 
 -10   1  17      142.95      161.30     17.40 o 
  -9   1  17        6.26       -2.65      7.25 o 
  -8   1  17        0.81        2.27      4.89 o 
  -7   1  17      273.45      296.53     22.10 o 
  -6   1  17       70.12       51.86     18.47 o 
  -5   1  17        6.00       -4.54      6.76 o 
  -4   1  17        6.47        7.67      5.64 o 
  -3   1  17        8.78       18.63      6.11 o 
  -2   1  17       91.62       97.89     20.52 o 
  -1   1  17       42.08       41.11      6.88 o 
   0   1  17       50.52       35.05      7.01 o 
   1   1  17       19.19       19.70      5.52 o 
   2   1  17       80.44       91.81     10.22 o 
   3   1  17       46.66       73.30     12.74 o 
   4   1  17       14.08        9.05      8.24 o 
 -14   2  17       22.10       31.28      9.38 o 
 -13   2  17        1.32        2.80     12.99 o 
 -12   2  17       13.33        8.26      4.73 o 
 -11   2  17        8.35        1.72      5.29 o 
 -10   2  17      104.21      116.36     24.42 o 
  -9   2  17        0.26       -5.07      5.07 o 
  -8   2  17      250.81      268.32     24.89 o 
  -7   2  17        6.90       -3.80      8.90 o 
  -6   2  17        9.83       15.01      5.78 o 
  -5   2  17       98.87      104.41     18.28 o 
  -4   2  17      148.16      135.02     14.23 o 
  -3   2  17      275.30      293.75     20.97 o 
  -2   2  17       85.21      106.34     21.60 o 
  -1   2  17       91.80       86.76     20.34 o 
   0   2  17       51.03       75.71     19.15 o 
   1   2  17       91.94       83.65     20.20 o 
   2   2  17        0.01       14.27     10.83 o 
   3   2  17       31.99       33.17      9.80 o 
   4   2  17       14.90       20.39     10.63 o 
 -13   3  17       65.47       61.86     14.44 o 
 -12   3  17       26.67       21.21      7.86 o 
 -11   3  17        0.00       -4.87      7.10 o 
 -10   3  17       11.94        8.00      4.51 o 
  -9   3  17       34.60       47.94      9.20 o 
  -8   3  17        0.40        2.96      9.15 o 
  -7   3  17       14.31       19.79     12.63 o 
  -6   3  17       17.33       13.80     10.32 o 
  -5   3  17      195.90      232.06     32.97 o 
  -4   3  17       81.19       69.30     18.18 o 
  -3   3  17       37.38       25.00     12.87 o 
  -2   3  17        0.06       -2.04      7.90 o 
  -1   3  17       21.09       22.80     12.66 o 
   0   3  17       54.64       38.89     15.35 o 
   1   3  17      193.70      225.62     22.38 o 
   2   3  17        0.13        5.06      8.06 o 
 -11   4  17       24.68       16.87     11.95 o 
 -10   4  17        1.59       12.82     10.26 o 
  -9   4  17       30.31       49.93     22.88 o 
  -8   4  17        9.99       17.82     11.40 o 
  -7   4  17       17.21       25.60     13.56 o 
  -6   4  17        1.29        9.97      9.72 o 
  -5   4  17        1.43      -10.32     10.32 o 
  -4   4  17       32.32       17.90      9.36 o 
  -3   4  17       69.75       93.56     22.40 o 
  -2   4  17       31.35       57.44     17.77 o 
  -1   4  17        2.92       12.37      9.91 o 
   0   4  17       18.82       30.14     13.76 o 
 -14   0  18      129.15       98.15     22.00 o 
 -12   0  18       23.53       30.21     13.52 o 
 -10   0  18        1.29       -5.04      5.86 o 
  -8   0  18      286.66      323.74     34.66 o 
  -6   0  18        1.53        6.67      7.81 o 
  -4   0  18      157.52      179.62     14.93 o 
  -2   0  18       12.27       16.11      5.36 o 
   0   0  18        0.79        1.79      4.44 o 
   2   0  18       63.90       72.22     15.56 o 
 -14   1  18        9.77       31.83     14.96 o 
 -13   1  18        4.80       -7.85      7.85 o 
 -12   1  18       64.35       46.84     16.84 o 
 -11   1  18      150.57      148.63     17.61 o 
 -10   1  18       30.80       37.41     12.18 o 
  -9   1  18       17.45       10.49      6.22 o 
  -8   1  18      177.49      177.74     18.72 o 
  -7   1  18      143.37      147.09     25.19 o 
  -6   1  18        8.44       -2.62      4.75 o 
  -5   1  18       23.72       22.33      7.32 o 
  -4   1  18      103.07      130.21     15.26 o 
  -3   1  18        4.48        3.73      4.01 o 
  -2   1  18       29.94       35.15      6.41 o 
  -1   1  18       14.05       14.24      4.63 o 
   0   1  18        7.83       -0.60      7.11 o 
   1   1  18        8.00        7.82      4.95 o 
   2   1  18       95.11      116.81     15.81 o 
   3   1  18       73.23       73.38     17.40 o 
 -13   2  18       13.05        5.69      7.89 o 
 -12   2  18        2.60      -10.84     10.84 o 
 -11   2  18       20.38        2.55      7.92 o 
 -10   2  18        2.77        1.65      6.80 o 
  -9   2  18       24.79       27.18     13.80 o 
  -8   2  18        7.35       14.77      9.97 o 
  -7   2  18       63.13       63.25     10.29 o 
  -6   2  18       28.84       47.85      8.88 o 
  -5   2  18       77.72       71.94     11.05 o 
  -4   2  18       82.90       78.51     11.23 o 
  -3   2  18      111.33      112.93     13.80 o 
  -2   2  18      118.17      124.80     24.49 o 
  -1   2  18      179.05      177.06     28.93 o 
   0   2  18      104.28      120.80     24.69 o 
   1   2  18        0.57        0.30      8.03 o 
   2   2  18       43.74       30.81      9.08 o 
 -12   3  18        2.73       -0.67      4.92 o 
 -11   3  18       16.22       10.85      5.59 o 
 -10   3  18        7.72       -0.17     10.09 o 
  -9   3  18       13.29       24.63     14.42 o 
  -8   3  18       25.68       20.03     11.83 o 
  -7   3  18      163.43      199.47     32.95 o 
  -6   3  18      289.97      302.40     38.73 o 
  -5   3  18        0.08        8.67      7.59 o 
  -4   3  18       22.46       20.00     10.90 o 
  -3   3  18        3.94       -4.54      8.74 o 
  -2   3  18       25.15       16.09     11.86 o 
  -1   3  18        0.27       -0.95      7.69 o 
   0   3  18       17.33       32.02     13.63 o 
   1   3  18       10.09       13.39     10.81 o 
  -9   4  18       44.49       45.58     19.85 o 
  -8   4  18       41.89       61.28     20.42 o 
  -7   4  18        4.87       15.72     10.58 o 
  -6   4  18       33.95       32.08     15.68 o 
  -5   4  18       11.01       17.35     11.78 o 
  -4   4  18        2.88       18.89     11.46 o 
  -3   4  18        4.04       31.41     14.75 o 
  -2   4  18       24.45       33.31     16.29 o 
 -13   0  19        3.29       -9.71      9.71 o 
 -11   0  19      126.71      129.44     24.46 o 
  -9   0  19       83.18       99.47     19.70 o 
  -7   0  19        1.89        3.19      7.45 o 
  -5   0  19      246.45      222.47     29.24 o 
  -3   0  19        1.34        3.94      6.69 o 
  -1   0  19      258.47      312.44     34.93 o 
   1   0  19      120.44      120.56     14.85 o 
 -13   1  19        1.72       -5.13      7.78 o 
 -12   1  19       38.63       35.48     13.31 o 
 -11   1  19       56.06       61.34     11.73 o 
 -10   1  19       41.61       37.34     14.57 o 
  -9   1  19       98.21       92.82     24.09 o 
  -8   1  19        0.30        1.06      9.90 o 
  -7   1  19      259.40      231.43     20.63 o 
  -6   1  19       77.59       89.67     13.21 o 
  -5   1  19      249.67      280.61     22.65 o 
  -4   1  19       44.73       46.61     14.53 o 
  -3   1  19       14.54       17.43      4.44 o 
  -2   1  19        4.62        6.53      3.56 o 
  -1   1  19       95.99       78.65     12.58 o 
   0   1  19       35.85       44.59      9.60 o 
   1   1  19       14.25        9.06      5.14 o 
 -12   2  19        1.48      -16.59     16.59 o 
 -11   2  19      100.13       63.50     19.70 o 
 -10   2  19       20.86       21.11     12.70 o 
  -9   2  19       26.29       45.74     16.48 o 
  -8   2  19        0.45       -0.93      8.45 o 
  -7   2  19        1.12       -3.32      5.93 o 
  -6   2  19        0.16       -0.82     10.24 o 
  -5   2  19       34.79       81.11     20.35 o 
  -4   2  19       11.56       -1.25      8.51 o 
  -3   2  19       52.28       61.52     17.17 o 
  -2   2  19       77.35       59.26     16.97 o 
  -1   2  19       41.55       41.59     16.62 o 
   0   2  19       70.64       95.34     22.41 o 
 -10   3  19        0.13        4.01      7.90 o 
  -9   3  19       23.98       20.80     12.86 o 
  -8   3  19       79.00      102.97     24.44 o 
  -7   3  19        9.15       23.74     11.10 o 
  -6   3  19        0.58      -13.46     13.46 o 
  -5   3  19        2.17       15.74     11.20 o 
  -4   3  19      129.12       78.58     20.56 o 
  -3   3  19       75.91       99.95     22.49 o 
  -2   3  19        0.70       -1.07      9.37 o 
  -1   3  19        0.00       12.81     10.75 o 
 -12   0  20       79.58       59.35     17.09 o 
 -10   0  20       46.51       50.19     15.53 o 
  -8   0  20      490.25      492.20     44.70 o 
  -6   0  20       12.85        5.37      6.48 o 
  -4   0  20      180.81      184.99     27.76 o 
  -2   0  20       88.41       67.77     16.82 o 
   0   0  20        4.88       11.52      8.47 o 
 -11   1  20       20.62       23.23     13.49 o 
 -10   1  20        0.03       -8.13      9.62 o 
  -9   1  20       11.84        9.09      5.81 o 
  -8   1  20       97.26       96.10     13.96 o 
  -7   1  20       19.84        9.53      9.13 o 
  -6   1  20       16.80        1.30     14.68 o 
  -5   1  20       70.55       67.62     11.82 o 
  -4   1  20      117.36      118.83     15.58 o 
  -3   1  20        0.28        0.68      8.10 o 
  -2   1  20      106.92      114.06     15.55 o 
  -1   1  20       84.42       77.89     18.89 o 
 -10   2  20       21.70       13.93     10.26 o 
  -9   2  20        8.91       16.51     10.69 o 
  -8   2  20        8.98        9.65     12.08 o 
  -7   2  20       13.54        1.91      6.21 o 
  -6   2  20        0.91      -11.17     11.17 o 
  -5   2  20       28.90       36.45     14.89 o 
  -4   2  20       10.43       15.72     11.19 o 
  -3   2  20        8.07        5.12      9.99 o 
  -2   2  20        9.52        6.96      9.39 o 
  -7   3  20        0.45      -12.77     12.77 o 
  -6   3  20      149.42      150.69     30.71 o 
  -9   0  21       20.77       28.71     13.07 o 
  -7   0  21        8.09        4.27      6.69 o 
  -5   0  21      122.15      134.04     24.23 o 
  -3   0  21        1.87       12.58      9.54 o 
  -9   1  21       71.02       23.87     11.79 o 
  -8   1  21        4.10        3.58      8.30 o 
  -7   1  21        5.68       -0.53      7.25 o 
  -6   1  21       16.44       -1.56      6.20 o 
  -5   1  21       73.26      101.81     14.66 o 
  -4   1  21        2.33        8.29      4.77 o 
                                                 
